# Supplementary material for: Removal of soil biota alters soil feedback effects on plant growth and defense chemistry
Source: New Phytol. 2018 Oct 17;221(3):1478–91. doi: 10.1111/nph.15485 (PMC6587519; doi:10.1111/nph.15485)
Supplement: Supplementary file 1 — Dataset S1 The dataset except sequence data used in this article. [file NPH-221-1478-s002.xlsx]

## Sheet: dataset
label	treatment in phase i	treatment in phase ii	replicate	original id	root mass (phase i)	left leaf mass (phase i)	leaf mass for PA (phase i)	root mass (phase ii)	leaf mass (phase ii)	total biomass (phase ii)	root/shoot ratio	leaf area (phase ii)	leaf weight for PA (phase ii)	leaf area for PA (phase ii)	SLA (m2/kg)	free base	N-oxides	Sn-type	Sp-type	Jb-type	Er-type	Ot-type	Unk-type	Total	free bases	N-oxides	Sn-type	Sp-type	Jb-type	Er-type	Ot-type	Unk-type	Sn	Sn-ox	Ir	Ir-ox	Sv	Sv-ox	Rt	Rt-ox	Us	Us-ox	Sp	Sp-ox	St	St-ox	Rd	Rd-ox	AcSp
37	NP	whole soil	1	1--1--1				0.138	0.103	0.241	1.33981	32.27	0.033	10.23	31	0.3361	0.6639	0.208486	0.0801201	0.65086	0.0598182	0	0.000715575	1090.24	366.429	723.807	227.299	87.3499	709.591	65.2159	0	0.780145	4.69291	125.343	1.06028	37.7763	1.34911	22.8003	0.550025	30.9617	0	2.76475	1.52485	75.2195	0	6.52716	0	3.31635	0
41	NP	whole soil	2	1--1--2				0.1	0.06	0.16	1.66667	12.85	0.018	4.16	23.1111	0.0663549	0.933645	0.209423	0.0470331	0.437299	0.304237	0	0.00200869	571.301	37.9087	533.393	119.643	26.8701	249.829	173.811	0	1.14757	1.92358	38.3336	0.572069	13.4545	1.07333	56.1775	0.476241	5.99621	0	1.6364	0.776939	15.4252	0	5.09176	0	3.17144	0
34	NP	whole soil	3	1--1--3				0.111	0.099	0.21	1.12121	23.39	0.03	8.05	26.8333	0.0671923	0.932808	0.297945	0.219795	0.352037	0.129671	0	0.000551802	1322.6	88.8684	1233.73	394.061	290.7	465.604	171.503	0	0.729813	5.984	297.929	0.361503	59.0294	0	0	0.451646	21.3028	0	9.00317	3.26404	264.732	0	12.9543	0	3.52258	0
18	NP	whole soil	4	1--1--4				0.059	0.062	0.121	0.951613	16.84	0.024	5.84	24.3333	0.133397	0.866603	0.344305	0.188716	0.287157	0.179822	0	0	467.379	62.347	405.032	160.921	88.202	134.211	84.0451	0	0	4.31428	89.055	0.724869	24.3438	0	0	0.520959	36.1899	0	5.77172	1.53602	77.0441	0	5.20245	0	2.87046	0
43	NP	whole soil	5	1--1--5				0.017	0.024	0.041	0.708333	5.18	0.009	1.75	19.4444	0.0163767	0.983623	0.391037	0.281549	0.0977108	0.228239	0	0.00146522	456.871	7.48205	449.389	178.653	128.632	44.6412	104.276	0	0.669415	1.30705	99.9241	0.182615	16.7474	0.335415	30.2791	0.239238	24.995	0	4.64337	0.584937	104.352	0	4.89537	0	11.872	0
10	NP	whole soil	6	1--1--6				0.214	0.12	0.334	1.78333	34.42		8.99		0.14556	0.85444	0.372395	0.195427	0.258339	0.172375	0	0.00146403	2138.22	311.239	1826.98	796.262	417.865	552.386	368.575	0	3.13041	49.1974	363.379	2.59489	159.432	1.14846	178.763	3.7354	31.1974	0	6.81473	18.1309	367.932	0	17.4486	0	6.55409	0.375754
48	NP	whole soil	7	1--1--7				0.19	0.175	0.365	1.08571	35.76	0.053	10.36	19.5472	0.173524	0.826476	0.404193	0.240814	0.352804	0.000763452	0	0.00142503	2207.5	383.055	1824.44	892.256	531.597	778.815	1.68532	0	3.14575	8.27315	540.273	0.845991	122.642	0.579523	61.918	1.36835	120.911	0	35.4456	5.60155	486.641	0.245584	21.6418	0	13.2821	0
50	NP	whole soil	8	1--1--8				0.088	0.051	0.139	1.72549	13.76	0.015	4.54	30.2667	0.0369653	0.963035	0.526286	0.183056	0.18831	0.100242	0.00114005	0.000966369	2291.68	84.7125	2206.97	1206.08	419.506	431.546	229.721	2.61263	2.21461	9.37856	602.209	1.68453	195.309	1.61745	237.514	0.672998	144.972	0	12.719	4.19726	382.364	0	18.5246	0	13.271	0
30	NP	whole soil	9	1--1--9				0.149	0.109	0.258	1.36697	24.52	0.031	7.1	22.9032	0.108768	0.891232	0.312616	0.251109	0.435059	0	0	0.00121608	2226.71	242.195	1984.51	696.106	559.146	968.749	0	0	2.70786	11.9999	463.612	0.689464	140.466	0.249698	0	0.429288	60.2279	0	18.4317	3.72618	531.175	0	9.40868	0	9.35267	0
3	NP	whole soil	10	1--1--10				0.188	0.092	0.28	2.04348	25.38	0.031	8.77	28.2903	0.126659	0.873341	0.0705399	0.0342974	0.890838	0.00113993	0.000850808	0.00233414	927.223	117.442	809.782	65.4062	31.8013	826.006	1.05697	0.788889	2.16427	3.99804	36.4569	0.175161	12.8739	0	5.00916	0.288428	5.12188	0	1.48281	1.11183	23.045	0	6.42004	0	0	0.531145
36	NP	1000um	1	1--2--1				0.363	0.216	0.579	1.68056	55.54	0.056	13.92	24.8571	0.0962437	0.903756	0.133356	0.0459977	0.711046	0.107895	0.000553146	0.00115241	1615.98	155.528	1460.45	215.501	74.3314	1149.04	174.356	0.893874	1.86228	3.74707	159.058	0.963387	40.1541	0	0	0	7.44357	0	4.13531	1.02029	60.2691	0	6.16653	0	1.61637	0
42	NP	1000um	2	1--2--2				0.313	0.344	0.657	0.909884	69.75	0.085	17.74	20.8706	0.557057	0.442943	0.0754862	0.0379139	0.782344	0.102838	0	0.0014185	432.886	241.142	191.744	32.6769	16.4124	338.666	44.5171	0	0.61405	1.64651	23.1126	0.154664	4.93933	0	0	0	2.16809	0	0.655743	1.04262	9.49438	0	2.74941	0	1.83932	0
25	NP	1000um	3	1--2--3				0.417	0.351	0.768	1.18803	68.02	0.096	18.68	19.4583	0.115331	0.884669	0.307855	0.177913	0.447659	0.065718	0	0.000855678	1217.6	140.427	1077.17	374.843	216.626	545.069	80.0181	0	1.04187	3.26255	285.571	0.449084	63.7556	0	0	0	15.9505	0	5.85442	1.41769	204.185	0.250049	7.28414	0	1.51605	0
20	NP	1000um	4	1--2--4				0.281	0.314	0.595	0.894904	53.57	0.068	13.94	20.5	0.245	0.755	0.210775	0.0495004	0.464546	0.267915	0.00628734	0.000976308	1381.63	338.5	1043.13	291.213	68.3912	641.831	370.159	8.68678	1.3489	8.91145	203.141	0.695055	58.0518	0	0	0.43376	14.2314	0	5.74809	4.08786	55.8022	0	2.12454	0	3.03767	0.578209
26	NP	1000um	5	1--2--5				0.215	0.2196	0.4346	0.979053	47.55	0.0586	12.7	21.6724	0.0741039	0.925896	0.114444	0.112851	0.542902	0.225183	0	0.0046199	774.606	57.4013	717.204	88.6492	87.4148	420.535	174.428	0	3.5786	2.15424	38.2163	0.829221	11.209	0.542254	25.5309	0.679706	6.52789	0	2.9597	1.72132	73.0378	0	3.53852	0.430005	3.67864	0.736208
33	NP	1000um	6	1--2--6				0.058	0.067	0.125	0.865672	17.53	0.019	5.23	27.5263	0.0471766	0.952823	0.0635923	0.11944	0.731043	0.0831625	0	0.00276227	632.277	29.8287	602.449	40.208	75.5193	462.222	52.5818	0	1.74652	0.819627	19.4435	0	7.57437	0	0	0	10.1374	0	2.23307	0.419726	12.9401	0	2.45661	0	1.3767	1.46905
19	NP	1000um	7	1--2--7				0.255	0.266	0.521	0.958647	64.98	0.057	14.4	25.2632	0.268985	0.731015	0.080673	0.0330934	0.633662	0.247809	0.00277854	0.00198341	390.798	105.119	285.679	31.5268	12.9328	247.634	96.8434	1.08585	0.775112	1.1968	22.0329	0.173298	6.14476	0	0	0	1.97904	0	0	0.580472	8.51959	0	0.97836	0	0	0
14	NP	1000um	8	1--2--8				0.275	0.193	0.468	1.42487	51.56	0.056	12.34	22.0357	0.109843	0.890157	0.382222	0.106265	0.331629	0.178807	0	0.00107768	4123.96	452.987	3670.97	1576.27	438.231	1367.62	737.392	0	4.44431	14.5719	951.323	2.41313	296.9	1.74043	197.9	0.699828	96.4769	0	14.2432	4.08116	400.014	0	22.7451	0	7.26253	0
29	NP	1000um	9	1--2--9				0.274	0.299	0.573	0.916388	61.77	0.069	14.26	20.6667	0.221149	0.778851	0.21904	0.125617	0.532577	0.120779	0	0.00198704	1892.16	418.449	1473.71	414.46	237.688	1007.72	228.533	0	3.7598	9.49897	298.876	1.49073	74.9756	0.389454	0	0.907765	23.459	0	4.86195	6.28249	198.721	0	19.8386	0.665116	10.3504	0
23	NP	1000um	10	1--2--10				0.105	0.127	0.232	0.826772	32.96	0.04	11.44	28.6	0.0241444	0.975856	0.408358	0.178734	0.411839	0	0	0.00106838	2657.04	64.1527	2592.89	1085.03	474.903	1094.27	0	0	2.83872	10.3186	903.028	0.918665	145.883	0	0	0.377863	17.0257	0	7.4731	2.93138	442.19	0	15.3217	0	2.64193	0
2	NP	20um	1	1--3--1				0.446	0.572	1.018	0.77972	93.96	0.123	21.11	17.1626	0.0752883	0.924712	0.21699	0.090137	0.393623	0.296304	0	0.00294645	285.273	21.4777	263.795	61.9014	25.7137	112.29	84.5275	0	0.840543	0.557056	28.0239	0.208703	16.9569	0	6.85038	0	8.25291	0	1.05155	0.354981	17.5426	0	1.77105	0	5.23928	0
38	NP	20um	2	1--3--2				0.416	0.394	0.81	1.05584	75.61	0.097	18.27	18.8351	0.114227	0.885773	0.0332354	0.015563	0.772852	0.166275	0.0082548	0.00381968	1272.9	145.399	1127.5	42.3053	19.8101	983.762	211.651	10.5075	4.86207	0.786261	22.3668	0.875806	11.4112	0	0	0.71548	4.93284	0	1.21696	0.962244	12.2438	0	1.3997	0	1.65539	0.369785
1	NP	20um	3	1--3--3				0.365	0.3995	0.7645	0.913642	83.94	0.0955	21.92	22.9529	0.356756	0.643244	0.171558	0.152813	0.643252	0.0308792	0	0.0014973	1226.95	437.722	789.23	210.494	187.495	789.239	37.8872	0	1.83712	5.40954	128.856	1.71248	52.2746	0	0	1.01509	18.2604	0	2.96561	4.454	163.575	0	7.4234	1.22505	4.48683	1.40182
35	NP	20um	4	1--3--4				0.391	0.4693	0.8603	0.833156	93.41	0.0693	11.55	16.6667	0.52428	0.47572	0.0450685	0.02611	0.838076	0.0897438	0	0.00100217	1451.44	760.96	690.477	65.414	37.897	1216.41	130.258	0	1.45459	1.21711	25.6931	0.66524	9.20979	0.488215	23.3111	0.48742	4.34208	0	0	1.17434	26.3979	0	5.17388	0	1.25966	0
39	NP	20um	5	1--3--5				0.343	0.503	0.846	0.681909	87.52	0.075	13.14	17.52	0.0999521	0.900048	0.28766	0.128608	0.513859	0.0672745	0	0.0025992	3545.62	354.393	3191.23	1019.93	455.996	1821.95	238.53	0	9.21578	16.378	742.81	2.3535	155.567	0.421132	0	1.10005	86.0795	0	15.2239	7.16659	395.554	0.296934	28.2832	0.646555	15.8906	0.494167
16	NP	20um	6	1--3--6				0.357	0.38	0.737	0.939474	77.92	0.065	11.98	18.4308	0.229181	0.770819	0.176527	0.0585891	0.652434	0.110858	0	0.00159156	1565.4	358.76	1206.64	276.335	91.7156	1021.32	173.538	0	2.49143	18.9704	170.525	1.8746	45.3911	0	0	0.968133	31.9246	0	6.68149	6.13961	73.5913	0	7.52695	0	2.55275	0
21	NP	20um	7	1--3--7				0.346	0.332	0.678	1.04217	82.03	0.082	19.56	23.8537	0.252326	0.747674	0.252803	0.120813	0.557967	0.0658757	0.00123855	0.00130254	1557.25	392.935	1164.31	393.677	188.136	868.894	102.585	1.92873	2.02838	5.28043	234.443	1.17395	57.5888	0.862762	63.5865	0.842924	22.9983	0	6.90007	5.00769	159.726	0	9.85859	0.485689	5.68517	1.04548
27	NP	20um	8	1--3--8				0.358	0.453	0.811	0.790287	74.54	0.152	19.87	13.0724	0.691863	0.308137	0.117966	0.0303049	0.771217	0.0800925	0	0.000419546	1091.71	755.31	336.395	128.784	33.0841	841.942	87.4374	0	0.458021	6.87181	68.9349	0.797542	15.4905	1.13109	32.3041	0.406929	1.74274	0	1.10472	4.51205	19.835	0.20763	5.31671	0	0.958677	0.692506
4	NP	20um	9	1--3--9				0.535	0.4135	0.9485	1.29383	68.46	0.0995	16	16.0804	0.303331	0.696669	0.234903	0.118201	0.644155	0	0	0.00274079	1489.32	451.757	1037.56	349.846	176.04	959.353	0	0	4.08192	3.64553	218.341	0.810586	65.1521	0.616791	41.4882	0.409165	16.8366	0	2.54617	3.12785	161.79	0	8.00899	0	1.68883	0
9	NP	20um	10	1--3--10				0.367	0.372	0.739	0.986559	83.78	0.071	16.62	23.4085	0.226326	0.773674	0.190037	0.0807917	0.558175	0.169808	0	0.00118894	740.747	167.65	573.097	140.769	59.8462	413.467	125.784	0	0.880701	2.4626	101.373	1.00272	24.5565	0	4.94789	0.687372	4.98789	0	0.751115	1.80278	37.4071	0	5.65271	0.821694	1.15334	0.729266
22	NP	5um	1	1--4--1				0.573	0.507	1.08	1.13018	92.67	0.123	22.44	18.2439	0.740237	0.259763	0.119503	0.0704539	0.810043	0	0	0	700.732	518.708	182.024	83.7397	49.3693	567.623	0	0	0	7.03573	51.0011	1.71807	14.2153	1.10873	7.22524	0.39575	1.03974	0	0	7.82297	31.0433	0.694334	6.95564	0	1.38785	0.403401
46	NP	5um	2	1--4--2				0.519	0.678	1.197	0.765487	131.03	0.116	19.85	17.1121	0.479025	0.520975	0.145638	0.038475	0.70043	0.114309	0	0.00114782	942.777	451.614	491.163	137.304	36.2733	660.35	107.768	0	1.08214	3.20597	79.416	1.17023	22.94	0.95407	25.9903	0	3.62726	0	0	0.973407	28.4546	0	4.30264	0	1.35998	0.33953
6	NP	5um	3	1--4--3				0.449	0.394	0.843	1.13959	98.58	0.086	19.43	22.593	0.250806	0.749194	0.176501	0.0657095	0.6633	0.0911256	0	0.00336341	2690.63	674.826	2015.8	474.899	176.8	1784.69	245.185	0	9.04968	11.4864	269.294	2.70568	90.5654	1.73298	89.6025	0.945775	5.84261	0	2.7234	4.2821	142.148	0.32819	22.9486	0.547561	2.9039	0
24	NP	5um	4	1--4--4				0.541	0.717	1.258	0.754533	123.5	0.151	23.6	15.6291	0.442099	0.557901	0.147327	0.0440112	0.739749	0.0675587	0	0.00135349	1937.43	856.535	1080.9	285.436	85.2686	1433.21	130.89	0	2.62229	6.13342	174.516	1.77397	60.459	0	0	0.657347	40.1834	0	1.7132	2.75724	72.263	0	3.94558	0	1.97309	0.326083
32	NP	5um	5	1--4--5				0.578	0.608	1.186	0.950658	105.31	0.13	19.25	14.8077	0.236256	0.763744	0.477096	0.111959	0.335015	0.074948	0.000530711	0.000451742	2328.62	550.151	1778.47	1110.98	260.71	780.125	174.526	1.23583	1.05194	27.2595	925.533	2.31064	130.403	0	0	0.952482	22.4725	0	2.04403	11.3884	229.018	0	6.30578	0	3.47242	0
15	NP	5um	6	1--4--6				0.439	0.591	1.03	0.742809	100.26	0.116	19.8	17.069	0.468019	0.531981	0.0775366	0.0310077	0.750839	0.138563	0	0.00205354	911.766	426.723	485.042	70.6952	28.2717	684.589	126.337	0	1.87235	1.70163	50.559	0.43604	14.8143	0	0	0	1.95541	0	1.22878	0.593867	21.0133	0	3.7242	0	1.56621	0
47	NP	5um	7	1--4--7				0.402	0.619	1.021	0.649435	112.19	0.1	16.22	16.22	0.603208	0.396792	0.135771	0.0647481	0.712662	0.0857728	0	0.00104572	2252.55	1358.76	893.795	305.832	145.849	1605.31	193.208	0	2.35554	45.6351	188.038	4.49084	51.2823	0	0	1.81777	11.7266	0	2.84155	38.1861	87.8846	0.667543	10.8191	0.53828	5.79108	0.887483
17	NP	5um	8	1--4--8				0.535	0.569	1.104	0.940246	101.45	0.146	26.62	18.2329	0.293743	0.706257	0.121018	0.0694318	0.58768	0.219657	0	0.00221311	857.397	251.854	605.543	103.76	59.5306	503.875	188.334	0	1.89751	1.22726	58.3394	0.849718	17.567	0.693191	15.6669	0	8.59555	0	0.821155	0.817126	48.5931	0	5.53809	0	3.16029	0.279019
45	NP	5um	9	1--4--9				0.585	0.571	1.156	1.02452	105.3	0.142	26.38	18.5775	0.130228	0.869772	0.281668	0.132063	0.457496	0.127479	0	0.00129403	984.057	128.151	855.905	277.177	129.958	450.202	125.447	0	1.2734	4.50287	208.817	0.698781	47.8167	0	0	0	12.8313	0	2.51073	1.93118	119.581	0	3.21359	0	0.797039	0
8	NP	5um	10	1--4--10				0.389	0.5352	0.9242	0.726831	108.04	0.0812	15.3	18.8424	0.602731	0.397269	0.069123	0.0228855	0.831214	0.07557	0	0.0012072	1530.13	922.259	607.874	105.767	35.0179	1271.87	115.632	0	1.84718	4.43034	46.2282	2.03485	22.9914	0.996928	23.2266	1.54052	4.31845	0	0	4.40935	19.3994	0.254515	4.0884	1.13534	1.54949	1.09591
28	NP	0.2um	1	1--5--1				0.518	0.591	1.109	0.876481	103.36	0.148	25.53	17.25	0.557451	0.442549	0.192578	0.0989276	0.69735	0.011145	0	0	212.131	118.252	93.8782	40.8516	20.9856	147.929	2.3642	0	0	2.1702	22.1953	1.27271	6.6115	0.36523	3.9985	1.22526	3.01287	0	0	1.73695	11.4939	0	0.999784	1.81902	2.46915	0.96144
12	NP	0.2um	2	1--5--2				0.518	0.439	0.957	1.17995	95.63	0.072	14.44	20.0556	0.193551	0.806449	0.161637	0.0811354	0.655199	0.0999645	0	0.00206448	1848	357.682	1490.32	298.705	149.938	1210.81	184.734	0	3.81516	10.4695	197.55	1.70875	61.1095	0	0	0.31973	24.0439	0	3.5032	5.00322	132.704	0.209863	5.96657	0	3.70651	0
31	NP	0.2um	3	1--5--3				0.513	0.536	1.049	0.95709	96.85	0.118	20.03	16.9746	0.297059	0.702941	0.342772	0.122085	0.461293	0.0723406	0.00088105	0.000628838	1664.82	494.551	1170.27	570.655	203.25	767.972	120.434	1.46679	1.0469	26.1773	428.815	2.40381	86.2729	0	0	0	26.9859	0	0	8.5307	186.853	0	5.48096	0	1.55506	0
7	NP	0.2um	4	1--5--4				0.391	0.407	0.798	0.960688	86.45	0.104	22.03	21.1827	0.282296	0.717704	0.0717254	0.0322235	0.615665	0.278537	0	0.00184965	560.56	158.244	402.316	40.2064	18.0632	345.117	156.137	0	1.03684	1.22436	25.1156	0.259015	11.0731	0	0	0	2.53436	0	0	0.620658	12.0724	0	3.45283	0	1.91735	0
5	NP	0.2um	5	1--5--5				0.628	0.595	1.223	1.05546	121.23	0.123	19.96	16.2276	0.444844	0.555156	0.0812484	0.0621315	0.710746	0.144262	0	0.00161208	933.529	415.275	518.254	75.8477	58.0016	663.502	134.673	0	1.50493	4.90035	49.2357	0.478898	14.693	0	0	0	6.5397	0	0	2.50496	44.3261	0	5.82017	0	2.55833	0
44	NP	0.2um	6	1--5--6				0.546	0.641	1.187	0.851794	101.38	0.152	22.1	14.5395	0.308376	0.691624	0.158978	0.124176	0.712457	0.000769954	0	0.00361939	830.2	256.014	574.187	131.984	103.091	591.482	0.639216	0	3.00482	1.90473	93.8279	0.765864	27.2619	0	0	0	6.36838	0	1.85498	1.04038	90.9732	0	5.78804	0	3.79012	0
49	NP	0.2um	7	1--5--7				0.589	0.569	1.158	1.03515	93.82	0.18	27.11	15.0611	0.378176	0.621824	0.101001	0.0489062	0.691833	0.15753	0	0.00073089	1563.21	591.169	972.042	157.885	76.4507	1081.48	246.252	0	1.14254	2.9434	86.9167	0.650333	31.8778	0	17.1186	0	15.6965	0	2.68205	1.43778	67.0498	0	3.09219	0	2.07899	0
205	P	whole soil	1	2--1--1	3.51	2.05	0.204	0.05	0.048	0.098	1.04167	11.52	0.016	4.02	25.125	0.0609878	0.939012	0.388096	0.273205	0.217257	0.120052	0	0.00138978	1680.41	102.485	1577.92	652.16	459.097	365.08	201.737	0	2.3354	19.3751	426.746	1.69385	69.1249	0.298147	0	1.47568	100.092	0	33.3543	6.83394	400.896	0.292468	23.9448	0	21.9771	0
208	P	whole soil	2	2--1--2	4.33	1.93	0.249	0.051	0.046	0.097	1.1087	9.94	0.014	3.37	24.0714	0.0780293	0.921971	0.350494	0.289775	0.235972	0.122998	0	0.000761844	792.792	61.861	730.931	277.869	229.731	187.076	97.5115	0	0.603983	3.85442	138.222	0.909348	29.228	1.01929	53.0059	0.494128	42.8064	0	8.32971	2.73492	181.711	0.238886	6.98778	0	4.54257	1.2371
202	P	whole soil	3	2--1--3	2.8	1.39	0.198	0.049	0.044	0.093	1.11364	9.63	0.017	4.04	23.7647	0.0308569	0.969143	0.377748	0.260169	0.35909	0	0	0.00299311	1326.78	40.9402	1285.84	501.188	345.187	476.433	0	0	3.97119	10.4245	304.972	1.24104	69.621	0	0	1.39742	82.3696	0	31.1625	4.20842	292.208	0.234421	21.9417	0	16.5316	0
190	P	whole soil	4	2--1--4	3.92	1.25	0.209	0.054	0.039	0.093	1.38462	10.37	0.014	4.4	31.4286	0.0350096	0.96499	0.555808	0.355447	0.0871969	0.00154821	0	0	766.732	26.843	739.889	426.156	272.533	66.8567	1.18706	0	0	10.6577	298.787	1.18786	63.6456	0.180872	0	1.1805	45.1788	0	5.33802	4.3619	248.706	0	10.728	0	5.66855	0
211	P	whole soil	5	2--1--5	2.79	1.77	0.223	0.062	0.054	0.116	1.14815	11.59	0.017	4.23	24.8824	0.111128	0.888872	0.467656	0.27547	0.256875	0	0	0	762.218	84.7036	677.514	356.456	209.968	195.794	0	0	0	6.64695	195.454	1.25781	57.8975	1.17768	49.8747	0.719951	32.0014	0	11.4253	2.82199	180.075	0	12.5044	0	4.98846	0.695867
183	P	whole soil	6	2--1--6	3.36	1.73	0.163	0.015	0.023	0.038	0.652174	6.66	0.009	2.99	33.2222	0.0190129	0.980987	0.400408	0.211033	0.232293	0.151012	0.00200365	0.00325043	766.493	14.5733	751.92	306.91	161.756	178.051	115.75	1.53578	2.49143	2.43132	109.987	0.462127	27.1112	1.06215	70.6721	1.34152	71.3873	0	22.4548	1.74811	120.656	0	12.0617	0	16.5093	0
209	P	whole soil	7	2--1--7	3.21	1.22	0.167	0.017	0.014	0.031	1.21429	4.51	0.005	1.6	32	0.0133766	0.986623	0.22321	0.202371	0.158647	0.413349	0	0.00242157	507.149	6.78392	500.365	113.201	102.633	80.4578	209.63	0	1.2281	1.08945	46.129	0.2292	10.0293	0.385727	10.3785	0.239238	33.307	0	11.4135	1.45341	67.3498	0.252282	7.94828	0	10.1887	0
206	P	whole soil	8	2--1--8	2.82	1.43	0.192	0.094	0.07	0.164	1.34286	17.15	0.019	4.88	25.6842	0.0489823	0.951018	0.413518	0.0911648	0.21738	0.277938	0	0	479.552	23.4895	456.062	198.303	43.7182	104.245	133.286	0	0	2.03964	103.744	0.534801	24.41	0.469581	44.9722	0.771376	14.9049	0	6.457	1.21453	39.1058	0	2.42805	0	0.969824	0
177	P	whole soil	9	2--1--9	4.65	1.66	0.168	0.032	0.033	0.065	0.969697	9.08	0.017	5.3	31.1765	0.109399	0.890601	0.414745	0.238257	0.257962	0.0890366	0	0	969.649	106.078	863.571	402.157	231.025	250.132	86.3342	0	0	10.1779	263.673	1.2224	51.9401	0	0	0.53661	55.4309	0	19.176	4.85587	201.842	0	7.74119	0	6.28713	0.473997
213	P	whole soil	10	2--1--10	2.63	1.17	0.166	0.082	0.057	0.139	1.4386	14.03	0.017	4.22	24.8235	0.150225	0.849775	0.291851	0.267977	0.382686	0.0555952	0	0.00189035	2481.52	372.787	2108.74	724.234	664.992	949.645	137.961	0	4.69094	44.8517	387.874	7.29714	120.624	0.790089	0	7.35602	122.789	1.27668	31.3752	22.8773	590.43	0.772474	31.1326	0.587777	15.4726	0.877398
163	P	1000um	1	2--2--1	3.39	1.57	0.207	0.195	0.256	0.451	0.761719	55.26	0.062	15.28	24.6452	0.0842719	0.915728	0.339809	0.18047	0.403499	0.0753067	0	0.00091574	2072.11	174.621	1897.49	704.122	373.953	836.094	156.044	0	1.89751	9.57295	515.635	2.08703	78.1215	0	0	0.585799	82.3932	0	15.726	4.48973	340.587	0	14.7468	0	10.8186	0
201	P	1000um	2	2--2--2	3.58	1.56	0.182	0.32	0.289	0.609	1.10727	56.66	0.065	14.61	22.4769	0.257599	0.742401	0.27742	0.0992981	0.450389	0.172893	0	0	825.152	212.558	612.594	228.914	81.9361	371.639	142.663	0	0	2.72	152.976	0.471445	29.4449	0.326098	14.6673	0.252654	24.5283	0	3.52683	1.51369	69.7528	0	5.98085	0	1.98424	0
193	P	1000um	3	2--2--3	2.71	1.87	0.143	0.15	0.161	0.311	0.931677	36.1	0.025	5.06	20.24	0.267656	0.732344	0.174865	0.0935923	0.644597	0.0830869	0	0.00385873	3939.18	1054.35	2884.84	688.826	368.677	2539.19	327.294	0	15.2002	7.21126	316.025	1.25967	113.66	0.700645	67.1991	2.6361	161.661	0	18.473	8.57759	308.587	0.480006	14.9825	0.696052	31.5081	0.373146
166	P	1000um	4	2--2--4	3.39	1.63	0.127	0.238	0.201	0.439	1.18408	49.33	0.049	12	24.4898	0.147124	0.852876	0.264447	0.0723083	0.531395	0.130881	0	0.000968454	3173.86	466.951	2706.91	839.317	229.496	1686.57	415.399	0	3.07374	9.21883	473.822	2.10649	148.537	1.23081	143.529	1.55774	47.3815	0	11.934	3.49398	175.401	0.415118	30.8621	0.625325	5.54849	0.398317
181	P	1000um	5	2--2--5	2.68	2.13	0.161	0.338	0.29	0.628	1.16552	58.03	0.073	15.46	21.1781	0.0639601	0.93604	0.302614	0.0792548	0.447446	0.169806	0	0.000878851	2210.63	141.392	2069.24	668.967	175.203	989.138	375.379	0	1.94281	7.64501	524.811	0.803133	94.3397	0	0	0.43376	26.7437	0	14.19	1.60523	150.389	0	14.479	0	3.90159	0
203	P	1000um	6	2--2--6	3.66	1.46	0.16	0.328	0.286	0.614	1.14685	59.88	0.054	11.15	20.6481	0.0693177	0.930682	0.239021	0.124059	0.437232	0.196266	0	0.00342285	1499.88	103.968	1395.91	358.502	186.072	655.793	294.374	0	5.13386	2.90859	246.498	0.327961	81.9657	0	0	0	21.6395	0	5.16324	1.60746	168.467	0	7.20202	0	6.77205	0
207	P	1000um	7	2--2--7	2.8	1.32	0.117	0.208	0.15	0.358	1.38667	34.32	0.038	9.02	23.7368	0.170217	0.829783	0.325036	0.081744	0.439622	0.151623	0	0.00197594	1642.97	279.662	1363.31	534.024	134.303	722.285	249.111	0	3.24641	10.0125	304.088	2.30691	105.979	0.961523	85.604	0	21.2142	0	3.85766	4.00079	111.337	0	12.3545	0	4.43109	0
198	P	1000um	8	2--2--8	3.42	1.84	0.201	0.217	0.177	0.394	1.22599	39.51	0.053	10.55	19.9057	0.0704268	0.929573	0.532621	0.183617	0.228391	0.0550037	0	0.000367013	1851.38	130.387	1721	986.087	339.946	422.839	101.833	0	0.679481	12.7252	773.733	1.71807	126.291	0	0	0.427052	56.3821	0	14.8103	2.8711	326.13	0	6.09511	0	2.15145	0
164	P	1000um	9	2--2--9	3.93	1.38	0.175	0.172	0.1423	0.3143	1.20871	35.85	0.0373	9.97	26.7292	0.0907684	0.909232	0.30937	0.118078	0.549098	0.0229812	0	0.000472473	3072.88	278.92	2793.96	950.655	362.84	1687.31	70.6185	0	1.45185	15.7398	694.775	2.56882	167.621	0	0	1.55796	58.7309	0	9.6624	5.71264	341.912	0	6.5154	0	4.00095	0.529108
200	P	1000um	10	2--2--10	3.5	2.38	0.227	0.336	0.258	0.594	1.30233	53.64	0.074	13.44	18.1622	0.069308	0.930692	0.478293	0.117138	0.2645	0.139565	0	0.000503943	1398.27	96.911	1301.36	668.781	163.79	369.842	195.149	0	0.704647	7.58699	528.477	0.849718	107.463	0	0	0.435995	14.0955	0	9.87159	1.69676	149.7	0	6.11297	0	0.90294	0
165	P	20um	1	2--3--1	3.37	1.89	0.192	0.342	0.305	0.647	1.12131	68.3	0.083	19.45	23.4337	0.172966	0.827034	0.343235	0.145593	0.451017	0.0593447	0	0.000810553	1465.46	253.475	1211.99	502.997	213.36	660.948	86.9673	0	1.18783	5.02801	342.644	0.726733	56.7361	0.760274	35.9939	0	50.9234	0	10.1847	2.62105	190.398	0.319259	12.7115	0	5.26715	0.363061
188	P	20um	2	2--3--2	4.31	1.65	0.245	0.224	0.268	0.492	0.835821	65.66	0.049	11.11	22.6735	0.195381	0.804619	0.259935	0.102052	0.546461	0.0897691	0	0.00178313	1318.19	257.55	1060.64	342.644	134.524	720.34	118.333	0	2.3505	15.8877	192.426	1.39756	49.3749	1.06215	14.0719	1.33705	57.7703	0	9.31627	7.8386	110.201	0.216561	7.47696	0	6.21468	0.746293
197	P	20um	3	2--3--3	4.57	1.59	0.217	0.238	0.299	0.537	0.795987	57.42	0.071	14.98	21.0986	0.0281382	0.971862	0.342924	0.198699	0.268314	0.189189	0	0.000874794	1806.62	50.8351	1755.79	619.534	358.973	484.742	341.793	0	1.58042	4.60732	399.218	0.728596	96.2838	0.864626	66.6956	0	39.0964	0	12.0397	2.85547	334.503	0	6.5343	0	3.65077	0
191	P	20um	4	2--3--4	4.08	2.01	0.117	0.295	0.319	0.614	0.924765	65.11	0.085	20.42	24.0235	0.334708	0.665292	0.261303	0.0514981	0.685438	0	0	0.00176049	514.615	172.246	342.369	134.47	26.5017	352.737	0	0	0.905975	3.85877	99.3587	0.186342	26.5709	0	0	0	1.6364	0	2.85927	0.850614	18.1497	0	1.83175	0	0.997692	0
180	P	20um	5	2--3--5	3.27	1.22	0.251	0.339	0.355	0.694	0.95493	64.11	0.119	19.29	16.2101	0.267431	0.732569	0.277081	0.0343251	0.588713	0.0996105	0	0.000270367	3225.18	862.514	2362.67	893.638	110.705	1898.71	321.262	0	0.871982	9.00228	527.417	1.75176	163.119	2.10282	135.129	0.986001	47.0015	0	7.1283	1.84293	88.0955	0	14.0187	0.652395	3.80301	0
204	P	20um	6	2--3--6	3.44	1.18	0.135	0.264	0.333	0.597	0.792793	70.47	0.095	17.35	18.2632	0.30866	0.69134	0.257407	0.156629	0.582993	0	0	0.00297046	1021.73	315.368	706.366	263.002	160.034	595.664	0	0	3.03502	8.98398	167.382	2.83612	34.1453	0.704372	0	1.36388	40.2543	0	7.33132	4.99876	143.183	0	4.84538	0	7.00614	0
172	P	20um	7	2--3--7	3.81	1.24	0.123	0.222	0.3	0.522	0.74	76.96	0.096	23.96	24.9583	0.0651095	0.93489	0.218794	0.0688156	0.594757	0.11493	0	0.0027032	1037.1	67.5252	969.576	226.911	71.3688	616.823	119.194	0	2.80349	2.43132	145.903	0.715552	50.4297	0	0	0.257125	23.4531	0	3.72178	1.06048	59.7692	0	6.06655	0	2.06784	0
214	P	20um	8	2--3--8	3.41	1.25	0.172	0.277	0.391	0.668	0.70844	72.69	0.094	17.17	18.266	0.272013	0.727987	0.342199	0.080777	0.468212	0.107382	0	0.00142979	2171.99	590.807	1581.18	743.252	175.447	1016.95	233.231	0	3.10548	43.8145	535.768	3.06905	98.6028	0	0	2.86863	51.5378	0	7.59126	15.4048	138.941	0.33712	9.18016	0	6.83336	0.433657
196	P	20um	9	2--3--9	4.68	2.16	0.195	0.3	0.29	0.59	1.03448	63.15	0.096	19.1	19.8958	0.0985095	0.90149	0.223766	0.10888	0.555562	0.110394	0	0.0013984	1238.14	121.968	1116.17	277.053	134.808	687.862	136.684	0	1.73142	2.09476	167.93	0.536664	43.4837	0.547845	43.899	0	14.2905	0	4.27119	1.65658	116.514	0	4.93822	0	1.49933	0
169	P	20um	10	2--3--10	3.74	1.47	0.226	0.279	0.318	0.597	0.877358	66.56	0.08	15.1	18.875	0.169678	0.830322	0.278611	0.117342	0.51691	0.0859028	0	0.00123379	1173.21	199.068	974.141	326.869	137.666	606.444	100.782	0	1.44749	7.14729	231.447	1.11804	43.6993	0	0	0.828144	39.1987	0	3.43106	2.26808	122.925	0	6.83195	0	4.361	0
189	P	5um	1	2--4--1	2.94	1.05	0.214	0.414	0.4666	0.8806	0.88727	87.11	0.1166	19.81	16.9897	0.779877	0.220123	0.0676929	0.0467551	0.884931	0	0	0.000620977	956.424	745.893	210.531	64.7431	44.7177	846.369	0	0	0.593917	13.9844	22.4299	3.20508	8.23957	2.24728	5.46487	1.49804	6.12027	0	1.5537	16.7243	13.215	0.74345	6.23794	0.627993	1.38785	2.47083
210	P	5um	2	2--4--2	3.7	1.73	0.187	0.246	0.285	0.531	0.863158	62.38	0.063	15.53	24.6508	0.239203	0.760797	0.162763	0.101277	0.561171	0.17356	0	0.00122858	1126.6	269.487	857.117	183.37	114.099	632.218	195.533	0	1.38413	3.10588	113.584	0.536664	30.7606	0.279513	19.625	0.39575	13.044	0	2.03812	2.1924	94.5367	0.229956	10.3978	0	2.92619	0
168	P	5um	3	2--4--3	3.29	1.03	0.154	0.267	0.401	0.668	0.665835	81.04	0.117	22.93	19.5983	0.317668	0.682332	0.340087	0.144562	0.514752	0	0	0.000599093	1209.79	384.313	825.482	411.435	174.891	622.745	0	0	0.72478	13.3722	315.754	1.15718	74.3582	0	0	0.194521	4.04079	0	2.55799	4.96303	161.776	0	4.71327	0	0	0.44038
176	P	5um	4	2--4--4	2.46	1.19	0.149	0.338	0.476	0.814	0.710084	81.93	0.143	25.74	18	0.35491	0.64509	0.166248	0.0441188	0.620569	0.166331	0	0.002733	738.498	262.1	476.398	122.774	32.5817	458.289	122.835	0	2.01831	4.16051	87.9964	0.510576	26.1079	0	0	0.306315	2.51663	0	1.17561	2.64338	23.6877	0.25898	4.0884	0	0.947529	0
185	P	5um	5	2--4--5	2.84	1.43	0.168	0.289	0.346	0.635	0.83526	66.87	0.121	24.54	20.281	0.224529	0.775471	0.0740004	0.0283792	0.561034	0.333188	0	0.00339847	451.711	101.422	350.289	33.4268	12.8192	253.425	150.505	0	1.53512	0.658603	9.5067	0.560889	5.21864	0	14.366	0.534374	1.79591	0	0.78571	0.761311	5.34885	0	2.98507	0	1.64424	0.393316
170	P	5um	6	2--4--6	2.62	1.77	0.294	0.388	0.382	0.77	1.01571	68.74	0.129	22.12	17.1473	0.0815265	0.918474	0.273594	0.130789	0.305531	0.2885	0	0.00158586	850.576	69.3445	781.232	232.712	111.246	259.877	245.392	0	1.3489	4.48111	152.841	0.581386	37.4529	0.355913	25.4978	0	11.5021	0	0	1.62086	98.1824	0	8.36248	0	1.49375	0
178	P	5um	7	2--4--7	3.13	1.38	0.24	0.268	0.347	0.615	0.772334	71.48	0.101	21.18	20.9703	0.215336	0.784664	0.326724	0.057564	0.379246	0.235088	0	0.00137774	759.87	163.628	596.242	248.268	43.7412	288.177	178.636	0	1.0469	5.16582	151.939	0.983884	44.4944	0.88326	37.5117	0	5.6772	0	1.61277	1.82179	36.1636	0	3.23859	0	0.724581	0
184	P	5um	8	2--4--8	3.43	1.42	0.118	0.332	0.344	0.676	0.965116	70.43	0.114	22.71	19.9211	0.401533	0.598467	0.0261838	0.00815503	0.719571	0.245387	0	0.000702901	995.323	399.655	595.668	26.0613	8.11689	716.206	244.24	0	0.699614	0.626688	12.0992	0.508713	6.24399	0	3.42886	0.241474	2.91244	0	0	0.602798	3.36713	0	3.19574	0	0.668844	0.282381
212	P	5um	9	2--4--9	4.16	1.46	0.168	0.354	0.437	0.791	0.810069	76.95	0.11	20.03	18.2091	0.18862	0.81138	0.207397	0.0679549	0.678354	0.0422159	0.00218749	0.00189149	761.038	143.547	617.491	157.837	51.7162	516.253	32.1279	1.66477	1.43949	3.72531	130.041	0.279513	20.9076	0	0	0	2.88291	0	0	1.14532	47.8254	0	2.16025	0	0.585239	0
182	P	5um	10	2--4--10	3.56	1.7	0.125	0.382	0.652	1.034	0.58589	113.03	0.104	18.98	18.25	0.417354	0.582646	0.14437	0.103456	0.692307	0.0577379	0	0.00212883	1165.6	486.468	679.133	168.278	120.588	806.954	67.2994	0	2.48136	5.44145	114.73	1.34166	27.2325	0	0	0.923416	16.7126	0	1.89634	3.45604	105.577	0	5.57737	0	5.07207	0
171	P	5um	11	2--4--11	4.04	1.55	0.228	0.288	0.424	0.712	0.679245	88.82	0.092	21.98	23.8913	0.106007	0.893993	0.239418	0.146398	0.439602	0.172462	0	0.00211943	645.941	68.4744	577.466	154.65	94.5647	283.957	111.4	0	1.36903	1.70453	89.846	0.357776	38.6179	0	19.5809	0	4.54294	0	0	0.5961	85.4744	0	3.78847	0	0.808187	0
195	P	5um	12	2--4--12	4.09	1.56	0.155	0.341	0.362	0.703	0.941989	78.94	0.066	14.1	21.3636	0.137373	0.862627	0.256057	0.182762	0.371032	0.190149	0	0	633.657	87.0475	546.61	162.252	115.808	235.107	120.489	0	0	3.21178	124.375	0.555298	27.2802	0	0	0.31973	6.51017	0	0	2.10756	102.185	0	6.63071	0	1.0813	0
179	P	5um	13	2--4--13	3.94	1.59	0.193	0.356	0.378	0.734	0.941799	80.69	0.128	26.51	20.7109	0.235161	0.764839	0.218411	0.114611	0.572616	0.0927363	0	0.00162596	1129.86	265.699	864.164	246.775	129.495	646.977	104.779	0	1.83712	4.11554	151.864	0.791952	42.3628	0.922391	34.0645	0.52543	9.51713	0	2.61116	2.60319	106.473	0	8.44461	0.491877	5.06092	0
303	P	5um	14	2--4--14	3.38	1.53		0.425	0.423	0.848	1.00473	92.26	0.089	18.74	21.0562	0.358838	0.641162	0.194244	0.10498	0.559107	0.115694	0.0232112	0.0027636	2063.47	740.45	1323.02	400.816	216.624	1153.7	238.731	47.8955	5.70261	14.6924	304.545	1.4516	68.7758	0	0	0.56344	8.7905	0	1.99677	8.20028	188.231	0	4.31693	0	1.94522	0.60174
302	P	5um	15	2--4--15	3.32	1.71		0.404	0.392	0.796	1.03061	73.3	0.095	16.4	17.2632	0.414821	0.585179	0.142628	0.0838012	0.771154	0	0	0.00241724	928.666	385.23	543.435	132.453	77.8233	716.144	0	0	2.2448	4.09813	100.772	0.629835	18.8716	0	0	0	6.73466	0	1.34693	2.55631	62.6615	0	7.62335	0	3.02095	0
173	P	5um	16	2--4--16	4.58	1.51	0.199	0.463	0.468	0.931	0.989316	91.98	0.097	19.97	20.5876	0.184518	0.815482	0.0877096	0.0262389	0.477314	0.407604	0	0.00113383	639.234	117.95	521.283	56.0669	16.7728	305.115	260.554	0	0.72478	3.74997	35.6118	0.28883	10.0036	0	0	0.404693	5.44089	0	0.567129	0.935453	12.6508	0	1.42826	0	0.802613	0
194	P	5um	17	2--4--17	4.32	1.39	0.107	0.393	0.454	0.847	0.865639	80.43	0.103	17.17	16.6699	0.675827	0.324173	0.053292	0.0457458	0.843472	0.0550023	0	0.00248778	625.157	422.498	202.659	33.3159	28.5983	527.303	34.3851	0	1.55526	1.90327	15.9939	0.428586	3.8809	0.562752	8.55562	0	1.99086	0	0	2.26384	19.9635	0	5.66306	0	0.70786	0
301	P	5um	18	2--4--18	3.86	1.52		0.444	0.385	0.829	1.15325	96.1	0.084	19.71	23.4643	0.164714	0.835286	0.347068	0.0781722	0.391894	0.182865	0	0	1639.11	269.984	1369.12	568.882	128.133	642.357	299.736	0	0	6.28864	398.617	1.3752	97.2945	0.627972	53.2962	0.306315	9.71208	0	1.36465	1.66997	114.593	0	7.41269	0	1.98981	0
186	P	0.2um	1	2--5--1	2.59	1.51	0.108	0.212	0.419	0.631	0.505967	80.87	0.134	25.54	19.0597	0.151292	0.848708	0.212474	0.0528584	0.585026	0.149642	0	0	959.61	145.181	814.429	203.892	50.7234	561.396	143.598	0	0	3.82396	141.037	0.66524	35.7991	0	0	0	21.6513	0	0.915677	0.779172	45.5759	0.1987	1.47825	0	1.09245	0
174	P	0.2um	2	2--5--2	3.76	1.5	0.18	0.455	0.485	0.94	0.938144	100.43	0.139	24.42	17.5683	0.665077	0.334923	0.130927	0.0629323	0.76261	0.0411664	0	0.00236365	960.367	638.717	321.649	125.738	60.4381	732.386	39.5348	0	2.26997	17.9825	85.2355	1.82615	16.9422	0	0	0.78032	2.97152	0	0	12.7257	43.5942	0.263445	3.42783	0.426912	0	0
199	P	0.2um	3	2--5--3	4.18	1.33	0.176	0.244	0.434	0.678	0.562212	92.57	0.082	16.11	19.6463	0.198587	0.801413	0.150327	0.0471352	0.675682	0.124558	0	0.00229792	781.948	155.285	626.663	117.547	36.8572	528.348	97.3978	0	1.79685	2.67938	81.2175	0.44722	17.2399	0	0	0.373391	14.1369	0	1.45327	0.582704	31.9824	0	1.23188	0	1.71113	0
167	P	0.2um	4	2--5--4	2.7	1.07	0.186	0.325	0.424	0.749	0.766509	73.63	0.128	20.63	16.1172	0.58953	0.41047	0.240241	0.116989	0.64277	0	0	0	317.804	187.355	130.449	76.3495	37.1795	204.275	0	0	0	14.4196	48.126	1.56527	10.6909	0	0	0	1.54779	0	0	5.16173	28.9723	0	2.34592	0	0	0
192	P	0.2um	5	2--5--5	3.59	1.3	0.282	0.427	0.5355	0.9625	0.797386	96.65	0.1235	20.77	16.8178	0.299991	0.700009	0.154981	0.0641334	0.73495	0.0436366	0	0.00229953	1922.55	576.746	1345.8	297.958	123.299	1412.97	83.8933	0	4.42095	7.18562	225.445	1.10259	53.6221	0	0	1.02125	8.11523	0	1.46577	4.18981	97.2791	0	9.95225	1.1413	3.39443	0
175	P	0.2um	6	2--5--6	4.13	1.46	0.243	0.314	0.3856	0.6996	0.814315	77.99	0.0996	20	20.0803	0.439664	0.560336	0.12624	0.0491463	0.820244	0	0	0.00436893	643.993	283.14	360.852	81.2979	31.6498	528.231	0	0	2.81356	4.15326	39.6779	1.8541	12.6423	0.579523	10.0404	0.228059	12.1224	0	0	1.26364	21.2597	0	3.22787	0	3.29406	0
304	P	0.2um	7	2--5--7	4.22	1.61		0.322	0.402	0.724	0.800995	79.71	0.101	18.38	18.198	0.0878087	0.912191	0.226628	0.190848	0.489486	0.091269	0	0.00176887	395.515	34.7297	360.785	89.6348	75.4833	193.599	36.0983	0	0.699614	1.87861	67.2777	0.3056	14.5497	0	0	0.389042	5.23413	0	0	1.11852	63.4149	0	6.73783	0	2.72554	0
77	P+B	whole soil	1	3--1--1	3.29	1.76	0.185	0.011	0.01	0.021	1.1	3.78	0.002	1.37	68.5	0.0189991	0.981001	0.259373	0.429684	0.171195	0.138562	0	0.00118565	972.124	18.4695	953.654	252.142	417.706	166.423	134.7	0	1.1526	2.32542	160.618	0.268332	32.1718	0	0	0.382334	48.7317	0	7.64442	0.906429	67.0248	0.265677	5.82731	0	4.45339	2.86415
71	P+B	whole soil	2	3--1--2	3.8	1.5	0.16	0.044	0.043	0.087	1.02326	9.86	0.019	3.77	19.8421	0.0481561	0.951844	0.323214	0.124095	0.373985	0.176636	0	0.00207029	1650.76	79.494	1571.26	533.548	204.85	617.358	291.583	0	3.41754	10.2504	255.222	1.53546	71.1903	1.46278	65.5784	0.57462	109.799	0	17.9355	3.97177	174.13	0	12.4366	0	5.93599	0
83	P+B	whole soil	3	3--1--3	3.06	1.17	0.173	0.039	0.03	0.069	1.3	8.1	0.014	3.6	25.7143	0.0315714	0.968429	0.468659	0.401888	0.128456	0	0	0.000997879	897.813	28.3453	869.468	420.768	360.82	115.329	0	0	0.895909	11.44	285.129	0.982021	64.4722	0	0	1.26998	37.3714	0	20.1035	6.04807	309.233	0.279073	24.4197	0	9.78742	0.352976
54	P+B	whole soil	4	3--1--4	3.53	1.47	0.199	0.087	0.081	0.168	1.07407	17.2	0.029	5.61	19.3448	0.152023	0.847977	0.325343	0.141334	0.367942	0.164778	0	0.000602401	969.206	147.342	821.865	315.324	136.982	356.612	159.704	0	0.583851	8.67063	231.514	0.283239	45.5822	0	0	0.509779	20.7061	0	8.05796	1.4936	124.373	0	8.26964	0	1.10917	0
98	P+B	whole soil	5	3--1--5	3.22	1.26	0.147	0.079	0.02	0.099	3.95	5.91	0.009	2.92	32.4444	0.0119586	0.988041	0.433296	0.204263	0.17702	0.185421	0	0	1621.83	19.3948	1602.43	702.73	331.279	287.097	300.721	0	0	6.81233	451.51	0.784499	88.6984	0	0	0.583563	129.973	0	24.3688	2.98943	284.528	0	12.7615	0	19.3073	0
58	P+B	whole soil	6	3--1--6	3.47	2.02	0.274	0.052	0.036	0.088	1.44444	11.08	0.011	4.29	39	0.130699	0.869301	0.520969	0.0709456	0.161558	0.246528	0	0	243.773	31.8608	211.912	126.998	17.2946	39.3834	60.0969	0	0	4.73353	72.0506	0.525484	15.4354	0.629835	15.5567	1.11794	12.8077	0	4.14122	1.46234	14.4147	0	1.41755	0	0	0
67	P+B	whole soil	7	3--1--7	2.86	1.88	0.164	0.092	0.064	0.156	1.4375	19.85	0.023	7.24	31.4783	0.0609812	0.939019	0.0541801	0.025882	0.654751	0.261066	0	0.00412088	1399.71	85.356	1314.35	75.8365	36.2272	916.462	365.417	0	5.76804	6.06959	22.1683	0.307464	14.2483	0.503123	12.4182	0.679706	16.5117	0	2.93017	2.7751	22.7165	0.357213	5.9023	0	3.69536	0
79	P+B	whole soil	8	3--1--8	2.86	1.23	0.17	0.043	0.031	0.074	1.3871	7.69	0.013	3.33	25.6154	0.0478051	0.952195	0.36979	0.13583	0.163187	0.331193	0	0	1414.55	67.6224	1346.92	523.085	192.138	230.835	468.487	0	0	9.7978	307.977	1.48701	83.2373	0	0	0.679706	95.7562	0	24.1502	2.79296	174.88	0	6.11654	0	6.5491	0
76	P+B	whole soil	9	3--1--9	3.2	1.28	0.142	0.023	0.024	0.047	0.958333	6.98	0.008	2.75	34.375	0.0272989	0.972701	0.514938	0.205405	0.154043	0.124191	0	0.00142351	1873.96	51.1569	1822.8	964.971	384.919	288.67	232.728	0	2.66759	13.2475	668.287	1.33048	126.401	1.82056	77.607	0.594742	51.0652	0	24.6169	4.53438	330.611	0	17.332	0	6.04747	0.517699
89	P+B	whole soil	10	3--1--10	3.92	2.06	0.173	0.065	0.057	0.122	1.14035	14.47	0.014	3.93	28.0714	0.122418	0.877582	0.384009	0.207707	0.346399	0.0583881	0	0.00349688	2082.72	254.964	1827.76	799.786	432.596	721.454	121.606	0	7.28303	92.4118	363.39	10.5842	85.0564	11.5588	43.0133	13.4018	137.422	1.80659	41.1405	35.2905	351.521	0.721125	19.328	0	22.2558	1.02531
72	P+B	1000um	1	3--2--1	3.96	1.4	0.218	0.256	0.261	0.517	0.980843	46.86	0.085	15.42	18.1412	0.306319	0.693681	0.0935493	0.0209864	0.751716	0.131322	0	0.00242572	1825.94	559.32	1266.62	170.815	38.3198	1372.59	239.786	0	4.42921	2.65472	102.126	0.240381	32.9509	0	7.42369	0.342089	18.7921	0	6.28568	0.727822	19.4994	0	8.20537	0	7.61368	0
63	P+B	1000um	2	3--2--2	3.48	1.68	0.188	0.253	0.253	0.506	1	44.56	0.068	13.06	19.2059	0.0502833	0.949717	0.14285	0.265273	0.554664	0.0362204	0	0.000992492	1283.03	64.515	1218.52	183.28	340.354	711.652	46.4719	0	1.2734	1.9526	123.728	0.409952	40.1578	0	0	0	13.6229	0	3.40868	0.194235	28.7152	0	4.12411	0	3.40553	5.73166
100	P+B	1000um	4	3--2--4	3.57	1.7	0.215	0.13	0.118	0.248	1.10169	18.47	0.037	6.69	18.0811	0.0320059	0.967994	0.206012	0.12601	0.455334	0.212643	0	0	169.799	5.43455	164.364	34.9805	21.3964	77.3151	36.1065	0	0	0.330752	14.439	0.244108	4.32559	0	10.3858	0.210172	5.04508	0	0	0.399633	15.8609	0	2.2995	0	0.719007	0
69	P+B	1000um	5	3--2--5	3.62	1.92	0.328	0.307	0.4383	0.7453	0.700433	77.26	0.0883	17.17	19.4451	0.423733	0.576267	0.0789555	0.0198899	0.807888	0.0915263	0	0.00173999	831.896	352.502	479.394	65.6828	16.5463	672.079	76.1404	0	1.44749	2.52804	48.5445	0.473926	10.2445	0	0	0.899729	2.31753	0	0.674545	1.23076	11.0946	0	2.60894	0	0.720499	0
96	P+B	1000um	6	3--2--6	2.87	1.04	0.128	0.296	0.295	0.591	1.00339	53.67	0.064	9.72	15.1875	0.209234	0.790766	0.259956	0.089545	0.647614	0	0	0.00288444	2334.74	488.507	1846.23	606.93	209.064	1512.01	0	0	6.73441	5.35006	403.531	0.754684	70.2164	0.519893	57.4785	0.250418	60.0152	0	8.81413	2.26384	191.277	0	5.83803	0	7.62482	0
73	P+B	1000um	7	3--2--7	2.85	1.99	0.231	0.171	0.186	0.357	0.919355	46.72	0.057	12.9	22.6316	0.103143	0.896857	0.484428	0.187701	0.250488	0.0768797	0	0.000503976	2516.72	259.581	2257.14	1219.17	472.391	630.407	193.485	0	1.26837	23.8939	908.135	1.65285	184.626	0	0	0.892114	86.0027	0	13.9655	9.28308	439.619	0	6.18438	0	9.5589	0
94	P+B	1000um	8	3--2--8	3.93	1.22	0.186	0.178	0.186	0.364	0.956989	38.31	0.053	10.62	20.0377	0.152249	0.847751	0.162825	0.167704	0.665011	0.00122325	0	0.00323713	674.797	102.737	572.059	109.874	113.166	448.747	0.825444	0	2.18441	1.76546	67.7529	0.44163	21.0105	0	0	0.288428	16.4526	0	2.16218	1.77714	93.4655	0	11.294	0	4.53699	0
97	P+B	1000um	9	3--2--9	3.19	1.39	0.273	0.206	0.162	0.368	1.2716	28.89	0.047	8.83	18.7872	0.183808	0.816192	0.280311	0.021029	0.51598	0.18268	0	0	665.078	122.247	542.831	186.428	13.9859	343.167	121.497	0	0	1.76836	98.3843	0.488215	37.7249	0	27.3684	0	15.1589	0	5.53541	0.32819	8.62671	0	2.77083	0	1.56064	0
53	P+B	1000um	11	3--2--11	4.35	2.11	0.202	0.269	0.2074	0.4764	1.29701	45.82	0.0534	12.41	23.2397	0.0729835	0.927017	0.183749	0.0505382	0.763693	0.00022557	0	0.00179464	2179.16	159.042	2020.11	400.417	110.131	1664.21	0.491552	0	3.91079	6.51349	232.597	1.99199	79.9701	0.631698	38.9119	0.491892	30.2351	0	9.07406	2.40896	93.0228	0	8.33035	0	4.10782	0.393316
70	P+B	1000um	12	3--2--12	4.07	1.25	0.243	0.323	0.314	0.637	1.02866	61.49	0.089	17.3	19.4382	0.311802	0.688198	0.354796	0.137483	0.507721	0	0	0	646.365	201.538	444.828	229.328	88.8645	328.173	0	0	0	6.31185	128.354	0.849718	41.8704	0.767728	31.6757	0.605922	16.8603	0	2.03221	3.21269	77.5083	0	4.24551	0	1.91178	0
106	P+B	20um	1	3--3--1	3.13	1.37	0.123	0.214	0.364	0.578	0.587912	68.42	0.114	21.58	18.9298	0.457462	0.542538	0.175259	0.0865045	0.69385	0.0434035	0	0.000982898	1623.28	742.591	880.693	284.495	140.421	1126.32	70.4562	0	1.59552	4.93952	162.486	0.797542	41.2456	0.728596	28.2652	1.44214	33.9923	0	10.5982	3.48506	113.136	0.252282	11.419	0.374321	6.72188	0.504252
102	P+B	20um	2	3--3--2	3.83	1.59	0.197	0.371	0.336	0.707	1.10417	80.12	0.097	24.91	25.6804	0.396402	0.603598	0.151581	0.103855	0.650985	0.0917972	0	0.00178166	1133.01	449.128	683.884	171.743	117.669	737.573	104.007	0	2.01864	4.50728	104.322	1.10119	40.7588	0	0	0.780262	17.7727	0	2.50129	3.65196	104.23	0	3.91689	0	2.95142	0.692314
66	P+B	20um	3	3--3--3	3.7	1.3	0.188	0.311	0.281	0.592	1.10676	80.08	0.048	10.75	22.3958	0.221244	0.778756	0.0203096	0.0325883	0.891721	0.0431232	0.00534626	0.00691204	1053.67	233.119	820.554	21.3997	34.3375	939.582	45.4378	5.63321	7.28303	0.126208	5.30523	0	3.08341	0.234791	7.50455	0	4.0467	0	1.09881	0.437586	21.5561	0	4.37049	0	5.87468	0
91	P+B	20um	4	3--3--4	4.21	2	0.152	0.392	0.413	0.805	0.949153	89.21	0.085	17.42	20.4941	0.503432	0.496568	0.138632	0.0775524	0.77872	0.00151978	0	0.00357589	838.892	422.326	416.567	116.297	65.0581	653.263	1.27493	0	2.99978	7.15179	52.5109	1.48328	20.7533	0.491942	26.9936	0.514251	6.39792	0	0	5.40062	41.1875	0	8.25536	0.374321	3.05439	0.258849
64	P+B	20um	5	3--3--5	2.89	1.26	0.208	0.408	0.477	0.885	0.855346	84.83	0.114	20.54	18.0175	0.373077	0.626923	0.0794692	0.026293	0.740566	0.151174	0	0.00249784	1638.21	611.178	1027.03	130.187	43.0733	1213.2	247.655	0	4.09199	3.0464	67.7228	0.868352	30.8377	0	0	0.655111	20.3103	0	6.74647	1.63872	28.1832	0	6.42718	0.436192	2.08456	0
104	P+B	20um	6	3--3--6	2.69	1.85	0.235	0.294	0.366	0.66	0.803279	69.41	0.087	14.29	16.4253	0.439724	0.560276	0.126086	0.0820564	0.717802	0.0724652	0	0.00158989	1875.71	824.795	1050.92	236.501	153.914	1346.39	135.924	0	2.98218	9.92552	147.055	1.80706	58.043	0	0	1.53483	16.7612	0	1.37461	9.16519	121.035	0.345634	10.4219	1.30191	3.68224	1.5407
86	P+B	20um	7	3--3--7	4.33	2.19	0.179	0.446	0.4913	0.9373	0.907796	81.85	0.1103	21.85	19.8096	0.278843	0.721157	0.185149	0.0848675	0.6552	0.073204	0	0.00157903	1300.51	362.638	937.872	240.788	110.371	852.095	95.2026	0	2.05354	11.2325	171.178	1.35098	40.4591	0	0	0.469533	13.0026	0	3.09558	3.55204	95.3223	0.265677	8.05898	0	1.19835	0
92	P+B	20um	8	3--3--8	3.53	1.35	0.237	0.235	0.254	0.489	0.925197	60.79	0.087	19.5	22.4138	0.149723	0.850277	0.271201	0.201568	0.526381	0	0	0.000850681	1070.92	160.34	910.576	290.433	215.862	563.71	0	0	0.911008	16.5202	189.148	1.95286	50.6943	0	0	0.353268	26.2474	0	5.51769	5.10815	194.847	0	9.90858	0	2.41899	0
85	P+B	20um	9	3--3--9	4.05	1.55	0.202	0.343	0.344	0.687	0.997093	68.31	0.08	17.43	21.7875	0.217778	0.782222	0.539794	0.139426	0.32078	0	0	0	1537.52	334.838	1202.68	829.946	214.371	493.206	0	0	0	21.3321	556.667	2.52866	118.831	1.17395	79.3417	0.52543	42.4756	0	7.07139	5.20639	193.019	0	6.25936	0	2.85931	0
51	P+B	20um	10	3--3--10	3.75	1.59	0.297	0.222	0.2046	0.4266	1.08504	44.65	0.0536	11.33	21.1381	0.257374	0.742626	0.107579	0.0659632	0.778345	0.0446182	0	0.00349419	1386.26	356.787	1029.47	149.133	91.4421	1078.99	61.8524	0	4.84386	1.26145	54.2986	0.93913	27.3163	0.416153	52.6826	0.626501	10.2612	0	1.33086	0.947795	75.4055	0	4.65088	0	3.62078	0
74	P+B	5um	1	3--4--1	3.11	1.48	0.22	0.395	0.376	0.771	1.05053	83	0.124	26.26	21.1774	0.40969	0.59031	0.208166	0.0835521	0.625472	0.0799477	0.00116985	0.00169177	1169.22	479.018	690.202	243.392	97.6908	731.315	93.4764	1.36781	1.97805	13.1735	179.647	1.50191	38.5077	0	0	0.590271	9.97202	0	0	4.68396	86.7634	0	3.08862	0	1.39343	0
62	P+B	5um	2	3--4--2	4.57	1.34	0.169	0.427	0.4302	0.8572	0.992562	84.72	0.1032	16.89	16.3663	0.361576	0.638424	0.167516	0.104842	0.720348	0.00075565	0	0.00653881	825.933	298.637	527.295	138.357	86.5925	594.959	0.624116	0	5.40062	6.44676	101.59	0.532937	24.5055	0	0	0	5.28139	0	0	5.73774	65.3502	0	9.32299	0	2.95406	0.373146
81	P+B	5um	3	3--4--3	4.4	1.92	0.119	0.42	0.415	0.835	1.01205	94.14	0.089	20.45	22.9775	0.0993649	0.900635	0.159054	0.0589242	0.533061	0.246973	0	0.00198748	501.424	49.8239	451.6	79.7536	29.546	267.29	123.838	0	0.996573	1.07785	48.6373	0.314917	12.0065	0	14.3733	0	2.91244	0	0.431254	0.455447	23.6449	0	4.37763	0	0	0
99	P+B	5um	4	3--4--4	3.84	2.02	0.16	0.309	0.343	0.652	0.900875	79.24	0.09	21.17	23.5222	0.0625375	0.937463	0.19798	0.164352	0.475257	0.158816	0	0.0035954	1005.13	62.8581	942.269	198.996	165.195	477.693	159.63	0	3.61383	3.25385	132.952	0.463991	33.6051	0	22.3813	0	6.33885	0	0	2.05398	150.332	0	6.33792	0.352666	3.38881	0
55	P+B	5um	5	3--4--5	3.64	1.5	0.26	0.322	0.38	0.702	0.847368	77.48	0.124	22.41	18.0726	0.0871053	0.912895	0.159109	0.0938037	0.528097	0.218989	0	0	592.457	51.6061	540.851	94.2655	55.5746	312.875	129.742	0	0	1.16343	52.2793	0	21.7198	0.354049	13.0539	0	5.69492	0	0	0.363911	42.6765	0.332655	6.34506	0	4.41994	0
105	P+B	5um	6	3--4--6	4.69	1.87	0.268	0.364	0.458	0.822	0.79476	86.28	0.124	22.01	17.75	0.113023	0.886977	0.127222	0.049772	0.533325	0.287616	0	0.00206559	653.032	73.8074	579.224	83.0798	32.5027	348.278	187.822	0	1.3489	0.793515	51.9184	0	15.7441	0	11.5104	0	3.1133	0	0	0.379539	27.2691	0	2.74584	0	0.490486	0
56	P+B	5um	7	3--4--7	3.02	1.42	0.106	0.176	0.323	0.499	0.544892	82.2	0.088	22.53	25.6023	0.222172	0.777828	0.294539	0.0735064	0.423232	0.208722	0	0	724.997	161.074	563.923	213.54	53.2919	306.842	151.323	0	0	5.01641	143.286	0.596293	38.3864	0.398771	21.6316	0	3.38505	0	0.838878	2.12319	43.0264	0	2.45661	0	0.490486	1.0791
59	P+B	5um	8	3--4--8	3.44	1.76	0.182	0.377	0.374	0.751	1.00802	79.73	0.114	25.02	21.9474	0.169862	0.830138	0.294408	0.0899413	0.494254	0.118067	0.00201353	0.00131579	821.757	139.586	682.171	241.932	73.9099	406.157	97.0223	1.65463	1.08126	5.51357	149.523	1.02367	36.1849	0.497031	33.1465	0.531794	14.3521	0	1.15949	1.97114	62.5334	0	4.19866	0	1.75433	0
57	P+B	5um	9	3--4--9	4.96	2.13	0.392	0.345	0.438	0.783	0.787671	87.17	0.131	24.62	18.7939	0.179159	0.820841	0.289995	0.151435	0.462404	0.0956912	0	0.000476173	983.02	176.117	806.903	285.07	148.863	454.552	94.0664	0	0.468087	3.55558	221.436	0.247834	52.5282	0	0	0.190049	7.11274	0	0	1.62532	133.603	0	7.17345	0	1.58293	0
84	P+B	5um	10	3--4--10	3.32	1.88	0.225	0.231	0.388	0.619	0.595361	80	0.098	22.87	23.3367	0.208807	0.791193	0.191031	0.0708209	0.635158	0.0982849	0	0.00470565	1068.54	223.118	845.419	204.124	75.6748	678.689	105.021	0	5.02816	5.10345	143.238	0.88326	34.3916	0	0	0.693121	17.5869	0	2.22716	2.62552	63.4185	0	4.36691	0	2.65308	0
80	P+B	0.2um	1	3--5--1	3.79	1.72	0.188	0.307	0.421	0.728	0.729216	80.69	0.127	21.2	16.6929	0.0673468	0.932653	0.228887	0.131424	0.554073	0.0845299	0	0.00108666	592.873	39.9281	552.945	135.701	77.9176	328.495	50.1155	0	0.644249	1.58993	99.1783	0.726733	23.1531	0	0	0.377863	10.675	0	0	1.36634	69.7814	0	4.49903	0.473315	0.735729	0
65	P+B	0.2um	2	3--5--2	3.6	1.8	0.179	0.409	0.502	0.911	0.814741	94.15	0.091	16.15	17.7473	0.521566	0.478434	0.0609099	0.0857711	0.846729	0	0	0.00659001	1296.87	676.401	620.466	78.992	111.234	1098.09	0	0	8.54636	3.58315	41.9546	0.65965	13.789	0.257152	10.463	0.735602	7.5499	0	0	6.67989	77.4404	0.323725	14.8468	0	8.08744	0.638719
75	P+B	0.2um	3	3--5--3	3.55	1.44	0.248	0.433	0.509	0.942	0.850688	112.04	0.123	22.77	18.5122	0.0671327	0.932867	0.237984	0.141282	0.415852	0.20217	0	0.00271243	1718.29	115.353	1602.93	408.926	242.762	714.553	347.385	0	4.66074	4.31573	269.661	0.909348	66.1003	0.924255	55.1228	0	10.9172	0	0.974753	2.38886	216.357	0	17.1106	0	1.93407	0
68	P+B	0.2um	4	3--5--4	3.75	1.33	0.185	0.477	0.4061	0.8831	1.17459	91.55	0.0991	23.14	23.3502	0.204268	0.795732	0.430096	0.204359	0.238905	0.125987	0	0.000652186	1497.18	305.827	1191.35	643.931	305.963	357.683	188.626	0	0.97644	27.554	443.104	2.89761	83.1711	0.821767	47.3757	1.18725	36.3849	0	1.43554	16.1103	277.162	0.330422	5.8773	0	3.67864	0
78	P+B	0.2um	5	3--5--5	3.4	1.46	0.166	0.368	0.472	0.84	0.779661	97.59	0.096	21.57	22.4688	0.0282779	0.971722	0.311582	0.191216	0.335979	0.159504	0	0.00171752	1547.3	43.7545	1503.55	482.112	295.869	519.861	246.801	0	2.65753	5.88681	377.056	0.838538	81.8334	0	0	0.192285	13.7352	0	2.5698	3.30869	281.907	0	5.3417	0	3.03209	0
60	P+B	0.2um	6	3--5--6	2.69	1.11	0.162	0.332	0.354	0.686	0.937853	80.34	0.091	20.11	22.0989	0.651225	0.348775	0.0350668	0.0208481	0.913113	0.0274267	0	0.0035449	692.882	451.222	241.66	24.2972	14.4453	632.68	19.0035	0	2.4562	5.2224	11.5638	0.637289	2.87393	0	0	0.514251	3.48548	0	0	2.90906	9.00163	0	0.864099	0	0.908513	0
82	P+B	0.2um	7	3--5--7	3.59	1.88	0.262	0.226	0.354	0.58	0.638418	70.11	0.098	18.92	19.3061	0.222439	0.777561	0.112321	0.0844931	0.800217	0	0	0.00296859	474.735	105.6	369.136	53.3227	40.1118	379.891	0	0	1.40929	1.39699	27.8705	0.335415	11.6537	0.296283	6.30279	0.268305	4.57248	0	0.626205	1.43778	32.5144	0	4.37049	0	1.78916	0
152	P+A	whole soil	1	4--1--1	2.54	1.08	0.126	0.072	0.046	0.118	1.56522	10.61	0.015	3.71	24.7333	0.0346634	0.965337	0.568603	0.184701	0.064712	0.181984	0	0	1509.28	52.3169	1456.96	858.182	278.765	97.6685	274.665	0	0	8.99413	445.395	1.84665	121.366	2.21933	182.928	2.00334	72.7106	0	20.7179	5.28676	235.742	0	13.2471	0	3.65077	0.507613
157	P+A	whole soil	2	4--1--2	3.02	1.37	0.296	0.043	0.037	0.08	1.16216	9.14	0.017	4.14	24.3529	0.042415	0.957585	0.527922	0.233764	0.113393	0.124921	0	0	1021.79	43.3392	978.449	539.425	238.858	115.863	127.643	0	0	10.9961	389.044	1.47769	85.321	0	0	0.203465	43.7989	0	8.58373	2.99836	214.275	0	11.5618	0	3.85143	0
162	P+A	whole soil	3	4--1--3	1.83	1.12	0.118	0.066	0.047	0.113	1.40426	9.29	0.015	3.24	21.6	0.0295328	0.970467	0.293478	0.128333	0.377217	0.199538	0	0.00143352	1766.07	52.157	1713.91	518.303	226.645	666.191	352.399	0	2.5317	6.33071	300.62	1.29135	63.524	0.780772	56.398	2.70541	72.7697	0	13.8828	2.51835	201.16	0	9.53009	0	6.58254	0.507613
156	P+A	whole soil	4	4--1--4	3.24	1.61	0.14	0.057	0.044	0.101	1.29545	10.51	0.014	3.94	28.1429	0.123616	0.876384	0.33598	0.243468	0.418631	0.00192026	0	0	356.469	44.0652	312.404	119.767	86.789	149.229	0.684514	0	0	1.26353	59.6146	0.180751	18.607	0.400635	22.069	0.221351	14.1546	0	3.25508	0.783637	43.8762	0	4.43833	0	4.82125	1.36484
108	P+A	whole soil	5	4--1--5	4.31	1.77	0.14	0.043	0.032	0.075	1.34375	7	0.012	2.79	23.25	0.0477722	0.952228	0.45325	0.149458	0.17704	0.219398	0	0.000855392	753.163	35.9803	717.182	341.371	112.566	133.34	165.242	0	0.644249	6.43806	138.601	0.976431	47.4565	1.76838	76.9712	0.655111	58.3847	0	10.1197	1.64095	95.7222	0.194235	10.0871	0	3.78454	0
119	P+A	whole soil	6	4--1--6	4.01	1.24	0.191	0.028	0.028	0.056	1	6.92	0.012	3.48	29	0.0337837	0.966216	0.451645	0.250257	0.119944	0.177598	0	0.000556097	1357.64	45.8661	1311.77	613.171	339.759	162.841	241.114	0	0.754979	12.4917	419.765	1.50378	81.837	0	0	2.12408	74.672	0	20.777	5.96323	270.77	0	9.83002	0.590871	6.89467	0.914377
121	P+A	whole soil	8	4--1--8	3.05	1.39	0.166	0.049	0.037	0.086	1.32432	8.67	0.01	3.13	31.3	0.14466	0.85534	0.284843	0.150921	0.556233	0.00138088	0.00193566	0.0046872	517.58	74.8732	442.707	147.429	78.1136	287.895	0.714714	1.00186	2.426	3.93421	71.8642	0.88885	20.937	0.695055	15.417	0.804915	28.5691	0	4.31845	1.97584	42.4158	0	3.41355	0	8.87333	0.336168
124	P+A	whole soil	10	4--1--10	2.75	1.46	0.262	0.006	0.009	0.015	0.666667	3	0.003	1.43	47.6667	0.0548799	0.94512	0.394509	0.159767	0.199965	0.244241	0	0.00151854	705.99	38.7446	667.245	278.519	112.794	141.173	172.431	0	1.07207	6.89792	160.327	0.913074	23.8367	1.13296	42.8479	0.424816	29.3135	0	12.8254	1.63425	69.8028	0	4.32764	0	3.44455	0.749654
150	P+A	1000um	1	4--2--1	2.86	1.54	0.087	0.162	0.219	0.381	0.739726	32.23	0.073	10.67	14.6164	0.0345139	0.965486	0.421157	0.235456	0.342595	0	0	0.000792634	2438.39	84.1581	2354.23	1026.94	574.133	835.378	0	0	1.93275	4.45065	774.755	1.0491	172.719	0	0	0.489656	61.4094	0	12.0692	2.45361	547.575	0.245584	14.8575	0	4.49798	0
153	P+A	1000um	2	4--2--2	2.34	1.22	0.101	0.176	0.1529	0.3289	1.15108	30.04	0.0413	7.87	19.0557	0.0978368	0.902163	0.477317	0.17783	0.301513	0.0428109	0	0.000528205	3258.87	318.837	2940.03	1555.51	579.525	982.593	139.515	0	1.72135	17.8505	974.201	1.46092	224.92	1.89882	186.507	0.927888	129.441	0	18.3076	7.43004	540.498	0	16.5714	0	10.629	0
145	P+A	1000um	3	4--2--3	3.45	1.86	0.203	0.21	0.202	0.412	1.0396	34.89	0.065	10.04	15.4462	0.258579	0.741421	0.0361151	0.0307518	0.631703	0.298372	0	0.00305796	1181.78	305.584	876.197	42.6801	36.3418	746.534	352.61	0	3.61383	0.298837	22.872	0	6.45347	0	0	0	11.4135	0	1.64231	0.236654	19.8886	0	11.3725	0	2.30194	0
147	P+A	1000um	4	4--2--4	1.86	1.15	0.094	0.091	0.168	0.259	0.541667	24.39	0.039	6.16	15.7949	0.17093	0.82907	0.359289	0.0967121	0.45684	0.085708	0	0.00145092	894.997	152.981	742.015	321.562	86.557	408.87	76.7084	0	1.29856	2.99563	212.02	0.767728	66.1076	0	0	0.415873	32.7753	0	6.48063	1.33732	71.3132	0	2.90294	0	4.31962	0.406763
149	P+A	1000um	5	4--2--5	2.42	1.28	0.106	0.278	0.293	0.571	0.948805	60.07	0.088	17.73	20.1477	0.20719	0.79281	0.176367	0.0590459	0.763625	0	0	0.000961965	790.063	163.693	626.37	139.341	46.65	603.311	0	0	0.760012	2.1673	100.841	0.327961	27.5081	0	0	0.225823	5.96667	0	2.30396	0.634054	37.4348	0	3.76704	0	1.20392	0
151	P+A	1000um	6	4--2--6	4.14	1.55	0.273	0.332	0.346	0.678	0.959538	63.35	0.084	15.62	18.5952	0.108082	0.891918	0.106848	0.0382352	0.744791	0.105715	0	0.00441043	1183.43	127.908	1055.52	126.447	45.2485	881.405	125.106	0	5.21942	1.83364	56.2522	0.566479	19.1583	0.251561	30.235	0.279484	13.5166	0	4.3539	0.453215	30.8576	0	7.9947	0	3.80684	0
154	P+A	1000um	7	4--2--7	1.88	1.23	0.2	0.337	0.239	0.576	1.41004	47.08	0.067	12.89	19.2388	0.327295	0.672705	0.272307	0.116925	0.502959	0.107127	0	0.000681623	804.871	263.43	541.441	219.172	94.1094	404.817	86.2232	0	0.548618	2.00482	109.701	0.493806	38.9928	0.525484	48.559	0.185578	14.4854	0	4.22393	1.64095	81.636	0	5.74876	0	2.02325	0
146	P+A	1000um	8	4--2--8	3.44	1.23	0.179	0.262	0.288	0.55	0.909722	73.53	0.077	19.08	24.7792	0.0610782	0.938922	0.193547	0.10971	0.510327	0.178346	0.00616217	0.00190828	1487.58	90.8586	1396.72	287.916	163.202	759.151	265.303	9.16671	2.83872	2.41971	159.307	0.777045	46.4091	0.234791	35.0641	0.39575	34.8548	0	8.45376	1.80839	145.386	0	3.09219	0	4.62617	0
144	P+A	1000um	9	4--2--9	2.92	1.75	0.199	0.335	0.213	0.548	1.57277	52.82	0.057	16.05	28.1579	0.721438	0.278562	0.0635672	0.0126882	0.923745	0	0	0	360.358	259.976	100.382	22.9069	4.57229	332.878	0	0	0	1.4202	15.0916	0.208703	3.39211	0	0	0	1.38238	0	1.41191	0.555913	3.39213	0	0	0	0.624254	0
107	P+A	1000um	10	4--2--10	2.99	1.51	0.118	0.251	0.216	0.467	1.16204	47.21	0.058	12.89	22.2241	0.293958	0.706042	0.374013	0.0883894	0.472795	0.0635756	0	0.00122735	1472.21	432.768	1039.44	550.626	130.128	696.054	93.5968	0	1.80692	10.4317	342.244	2.68146	61.4292	1.71248	84.8763	1.79764	36.5503	0	8.90274	4.51875	101.889	0	6.35934	0.801233	5.80222	0.514337
115	P+A	20um	1	4--3--1	2.37	1.49	0.079	0.32	0.243	0.563	1.31687	66.97	0.08	19.63	24.5375	0.221614	0.778386	0.186614	0.0835041	0.667414	0.0596437	0	0.00282362	1491.98	330.644	1161.34	278.425	124.587	995.77	88.9874	0	4.21278	6.70933	165.036	0.395044	51.3521	0.504986	41.1354	0.259361	8.44786	0	4.58429	2.27724	96.0686	0	20.3777	0	3.79569	0
158	P+A	20um	2	4--3--2	2.95	1.12	0.139	0.291	0.298	0.589	0.97651	62.44	0.093	18.01	19.3656	0.277879	0.722121	0.131867	0.0477704	0.682148	0.137087	0	0.00112771	1321.11	367.108	953.999	174.21	63.1098	901.19	181.107	0	1.48983	1.93519	93.879	0.778908	40.1798	0.322371	19.9153	0.43376	12.6186	0	4.14713	1.18997	50.107	0	1.53181	0	6.64943	0.433657
118	P+A	20um	3	4--3--3	2.68	1.29	0.183	0.352	0.388	0.74	0.907216	70.47	0.134	20.19	15.0672	0.135153	0.864847	0.0863428	0.0714618	0.757673	0.0818911	0	0.00263136	1698.55	229.564	1468.98	146.657	121.381	1286.94	139.096	0	4.46948	1.70018	88.7603	0.350322	24.3732	0	18.0263	0.355504	9.07406	0	4.01716	1.31053	98.9394	0	16.525	0	2.51374	0
160	P+A	20um	4	4--3--4	2.44	1.06	0.208	0.195	0.261	0.456	0.747126	61.64	0.065	15.49	23.8308	0.133489	0.866511	0.233629	0.165944	0.438407	0.159469	0	0.00255073	830.734	110.894	719.84	194.084	137.856	364.199	132.476	0	2.11897	1.92213	72.6281	0.484488	21.5728	0.81804	71.2013	0.438231	18.1422	0	6.87644	1.73249	114.479	0	11.2726	0	4.197	0.272296
161	P+A	20um	5	4--3--5	2.79	1.09	0.175	0.295	0.273	0.568	1.08059	60.92	0.075	15.97	21.2933	0.239532	0.760468	0.391853	0.174278	0.338965	0.0949037	0	0	1054.06	252.482	801.581	413.038	183.7	357.291	100.035	0	0	6.61649	237.021	0.698781	61.5321	0.968977	55.968	0	41.9321	0	8.30017	4.1794	165.486	0.274608	9.80146	0	1.6108	0
113	P+A	20um	6	4--3--6	4	1.51	0.198	0.379	0.431	0.81	0.87935	84.48	0.123	24.33	19.7805	0.256646	0.743354	0.0498684	0.0314201	0.812564	0.105211	0	0.000936679	1042.45	267.541	774.908	51.9852	32.7539	847.056	109.677	0	0.97644	0.871851	22.6495	0.268332	9.03706	0.216156	9.08851	0	8.58964	0	1.26422	0.390702	25.1053	0	3.38498	0	1.70555	0
114	P+A	20um	7	4--3--7	3.55	1.49	0.149	0.316	0.34	0.656	0.929412	70.08	0.085	14.79	17.4	0.278478	0.721522	0.152079	0.0752681	0.612991	0.15735	0	0.00231223	539.839	150.333	389.506	82.0984	40.6327	330.916	84.9435	0	1.24823	1.00966	51.9004	0	12.7783	0	10.3638	0.304079	3.47366	0	2.26852	0.531355	31.3432	0	4.90251	0	2.41899	0
155	P+A	20um	8	4--3--8	4.42	1.42	0.163	0.235	0.221	0.456	1.06335	58.88	0.06	17.56	29.2667	0.179612	0.820388	0.362953	0.139335	0.416562	0.0799474	0	0.00120195	2127.27	382.082	1745.19	772.099	296.404	886.139	170.069	0	2.55686	6.76881	455.789	1.34166	128.595	1.68453	100.187	0.449411	58.4497	0	18.8334	2.47817	275.594	0	11.4868	0	1.19835	0
116	P+A	20um	9	4--3--9	2.46	1.47	0.208	0.268	0.271	0.539	0.98893	74.46	0.078	20.24	25.9487	0.0881534	0.911847	0.413645	0.0886092	0.43799	0.0585933	0	0.0011629	4323.8	381.158	3942.65	1788.52	383.129	1893.78	253.346	0	5.02816	19.1764	1202.73	2.70568	220.12	2.0069	214.92	1.15371	109.503	0	16.1986	5.0702	353.866	0	15.0896	0	4.2806	0
117	P+A	20um	10	4--3--10	3.25	1.2	0.122	0.26	0.301	0.561	0.863787	85.72	0.079	19.56	24.7595	0.226554	0.773446	0.359874	0.202537	0.411376	0	0.0248182	0.00139464	3320.24	752.214	2568.03	1194.87	672.473	1365.87	0	82.4023	4.63054	14.7301	590.312	3.34483	198.135	6.07288	322.945	0.619337	45.1104	0	13.5993	8.8321	615.381	0	30.5791	0	9.83201	0.352976
136	P+A	5um	1	4--4--1	4.37	1.28	0.207	0.307	0.3573	0.6643	0.859222	87.24	0.0903	20.5	22.7021	0.286673	0.713327	0.221715	0.140802	0.557113	0.0784676	0	0.00190202	889.134	254.891	634.243	197.134	125.192	495.348	69.7682	0	1.69115	20.4036	135.993	1.60068	26.5415	0	0	0.726659	10.8168	0	1.05155	5.84937	109.558	0	5.04534	0.686771	2.65308	0
122	P+A	5um	2	4--4--2	2.92	1.56	0.259	0.267	0.442	0.709	0.604072	91.57	0.088	18.38	20.8864	0.294193	0.705807	0.217367	0.125305	0.610039	0.0454427	0	0.00184605	1131.48	332.874	798.609	245.947	141.78	690.249	51.4176	0	2.08878	11.2108	165.587	1.63049	43.2302	0	0	1.19619	21.5923	0	1.50053	4.09009	122.641	0.225491	8.33392	0.547561	4.43667	0
128	P+A	5um	3	4--4--3	3.39	1.27	0.134	0.402	0.388	0.79	1.03608	86.64	0.093	19.1	20.5376	0.576658	0.423342	0.0837666	0.0208229	0.895411	0	0	0	730.324	421.148	309.177	61.1768	15.2075	653.94	0	0	0	1.12572	24.4329	0.778908	10.5145	1.36961	19.6765	0	3.27871	0	0	0.866243	10.4906	0	3.06362	0	0	0
131	P+A	5um	4	4--4--4	3.05	1.52	0.185	0.341	0.487	0.828	0.700205	91.7	0.154	28.07	18.2273	0.20866	0.79134	0.194313	0.121512	0.680368	0.00167262	0	0.00213402	1017.44	212.298	805.138	197.701	123.631	692.231	1.70179	0	2.17123	2.36435	111.579	1.18041	52.6902	0.361744	15.7595	0.783579	12.1329	0	0.849562	1.52817	113.033	0	5.56574	0	2.2202	0
112	P+A	5um	5	4--4--5	5.04	1.57	0.144	0.286	0.521	0.807	0.548944	83.79	0.122	21.87	17.9262	0.187855	0.812145	0.29941	0.228288	0.348654	0.121377	0	0.00227123	507.48	95.3327	412.147	151.945	115.852	176.935	61.5962	0	1.1526	4.09233	97.4941	1.34166	26.0307	0.197522	14.7482	0	8.04023	0	0	2.34198	103.424	0	3.28501	0	1.41015	0
132	P+A	5um	6	4--4--6	4.27	1.79	0.163	0.379	0.568	0.947	0.667254	95.48	0.141	24.67	17.4965	0.18412	0.81588	0.193641	0.129837	0.384443	0.290415	0	0.00166419	583.712	107.473	476.239	113.03	75.7875	224.404	169.519	0	0.971407	2.85781	84.3212	0.499396	20.0293	0	0	0	5.32274	0	0	1.77044	69.0387	0	3.51353	0	0.852776	0
148	P+A	5um	7	4--4--7	3.38	1.67	0.122	0.323	0.475	0.798	0.68	88.12	0.102	19.34	18.9608	0.520667	0.479333	0.0299897	0.0276626	0.909582	0.0285625	0	0.00420326	626.266	326.076	300.19	18.7815	17.3241	569.64	17.8877	0	2.63236	0.529493	5.10974	0.249698	2.53214	0	2.59829	0.194521	7.56763	0	0	0.3974	7.29842	0	1.21759	0	8.41071	0
135	P+A	5um	8	4--4--8	3.37	1.8	0.208	0.479	0.635	1.114	0.754331	112.59	0.105	18.06	17.2	0.454869	0.545131	0.130298	0.089715	0.692432	0.0848681	0	0.00268772	773.409	351.8	421.609	100.773	69.3864	535.533	65.6378	0	2.07871	3.87763	54.7906	0.73605	19.6434	0.942889	9.64713	0.626045	10.5096	0	0	2.80189	59.0087	0	3.75633	0	1.74457	0.369785
140	P+A	5um	9	4--4--9	2.96	1.55	0.203	0.333	0.428	0.761	0.778037	92.99	0.106	23.8	22.4528	0.414001	0.585999	0.0490601	0.0219018	0.779976	0.145736	0	0.00332621	1087.99	450.427	637.558	53.3766	23.8288	848.603	158.559	0	3.61887	2.22387	26.3306	0.65965	11.9	0	0	0.382334	10.9409	0	0.939307	2.31296	15.011	0	2.64229	0	2.7757	0
142	P+A	5um	10	4--4--10	3.66	1.41	0.205	0.326	0.356	0.682	0.91573	78.32	0.11	24.29	22.0818	0.132407	0.867593	0.246355	0.120835	0.309092	0.322743	0	0.000974821	898.397	118.954	779.442	221.324	108.558	277.687	289.952	0	0.875776	4.95983	163.073	0.991338	36.0527	0	0	0.462826	13.1917	0	2.59343	2.24598	90.8554	0	10.8798	0	2.13473	0
137	P+A	0.2um	1	4--5--1	4.25	1.22	0.195	0.274	0.38	0.654	0.721053	80.91	0.078	16.82	21.5641	0.183012	0.816988	0.418973	0.24891	0.244216	0.086621	0	0.00128009	1108.8	202.924	905.877	464.557	275.992	270.787	96.0454	0	1.41936	19.5826	357.155	1.35843	74.3472	0	0	0.588035	11.5257	0	0	11.375	257.891	0	2.34592	0	2.0567	0
143	P+A	0.2um	2	4--5--2	4.23	1.4	0.138	0.336	0.301	0.637	1.11628	67.18	0.098	19.61	20.0102	0.458418	0.541582	0.180773	0.0673716	0.595356	0.156499	0	0	608.077	278.753	329.323	109.924	40.9671	362.022	95.1636	0	0	7.7248	57.3861	2.32182	20.4041	0.67083	15.6743	0.626045	5.11598	0	0	3.89139	30.7112	0	1.87817	0	0.969824	0
130	P+A	0.2um	3	4--5--3	4.06	1.7	0.143	0.396	0.427	0.823	0.9274	81.74	0.097	19.23	19.8247	0.121103	0.878897	0.234345	0.111267	0.395008	0.244816	0.0130578	0.00150688	828.354	100.316	728.038	194.121	92.1681	327.207	202.794	10.8165	1.24823	4.81766	133.725	0.631698	32.1828	0.337278	13.2487	0.451646	8.72551	0	0	2.53622	80.7754	0	3.44568	0	3.29963	0
126	P+A	0.2um	4	4--5--4	2.43	1.01	0.121	0.449	0.431	0.88	1.04176	85.96	0.114	21.43	18.7982	0.233623	0.766377	0.23511	0.0543757	0.520074	0.189343	0	0.00109728	1201.79	280.765	921.025	282.553	65.3482	625.019	227.551	0	1.3187	2.86797	176.492	1.1255	60.584	0.626108	31.8741	0.21688	7.83938	0	0.927492	0.613961	49.5036	0	8.51245	0	3.72323	0.44038
109	P+A	0.2um	5	4--5--5	5.01	1.71	0.192	0.364	0.502	0.866	0.7251	82.55	0.119	18.56	15.5966	0.568888	0.431112	0.1037	0.0611378	0.771797	0.0612616	0	0.00210369	1067.08	607.05	460.032	110.656	65.2391	823.571	65.3712	0	2.2448	3.17551	75.9544	0.52921	21.2494	0	0	0.313022	8.47149	0	0.962938	2.93138	55.1774	0	3.60279	0	2.65308	0
133	P+A	0.2um	6	4--5--6	2.75	1.25	0.188	0.342	0.474	0.816	0.721519	79.77	0.16	24.64	15.4	0.499349	0.500651	0.134572	0.0913408	0.601384	0.169776	0	0.00292725	598.36	298.79	299.57	80.5223	54.6547	359.844	101.587	0	1.75155	4.07347	33.8133	1.569	21.7823	0.784499	13.4251	0	5.07462	0	0	5.3649	42.7908	0	3.97414	0	2.52489	0
125	P+A	0.2um	7	4--5--7	3.33	1.46	0.235	0.314	0.5	0.814	0.628	84.69	0.144	23.02	15.9861	0.658071	0.341929	0.164367	0.0724608	0.763173	0	0	0	708.694	466.371	242.323	116.486	51.3525	540.856	0	0	0	5.04252	82.8385	1.25594	20.0219	0	0	0.391278	6.93551	0	0	3.11892	42.1052	0	2.60301	0	2.46358	0
401		Sterile	1	6-1t				0.605	0.462	1.067	1.30952	79.42	0.087	15.47	17.7816	0.21304	0.78696	0.24844	0.151581	0.597085	0	0	0.0028952	518.062	110.368	407.694	128.707	78.5281	309.327	0	0	1.49989	1.50869	81.046	0	17.9198	0.314917	21.8742	0.248182	5.79535	0	0	1.35964	68.2138	0	5.02392	0	2.83144	0
402		Sterile	2	6-2t				0.492	0.435	0.927	1.13103	86.64	0.125	23.18	18.544	0.309681	0.690319	0.267706	0.0704818	0.60762	0.0517566	0	0.00243485	642.883	199.088	443.794	172.104	45.3115	390.629	33.2734	0	1.56532	3.19872	128.468	0.245971	31.5654	0	0	0.366683	7.39631	0	0.862508	1.00913	39.4665	0	2.88509	0	1.9508	0
403		Sterile	3	6-3t				0.45	0.5073	0.9573	0.887049	103.11	0.1013	20.5	20.2369	0.095648	0.904352	0.289093	0.15881	0.549048	0.000356058	0	0.00269366	1625.63	155.488	1470.14	469.957	258.166	892.546	0.578817	0	4.37888	8.98543	290.049	1.03606	73.2777	0.859035	84.45	0.234767	8.7137	0	2.35122	3.16134	234.989	0	10.6905	0	6.06976	0.631996
404		Sterile	4	6-4t				0.551	0.454	1.005	1.21366	94.69	0.101	23.18	22.9505	0.19175	0.80825	0.176511	0.0929833	0.473768	0.255614	0	0.0011225	636.716	122.091	514.626	112.388	59.204	301.656	162.754	0	0.714714	2.12523	71.1303	1.16091	26.321	0	0	1.01061	9.71799	0	0.921584	1.74811	46.9756	0	2.85653	0	4.68191	0
405		Sterile	5	6-5t				0.435	0.383	0.818	1.13577	79.64	0.099	21.18	21.3939	0.127502	0.872498	0.319631	0.118288	0.560066	0	0	0.00201534	1383.59	176.41	1207.18	442.237	163.662	774.899	0	0	2.78839	14.2688	343.601	1.59322	51.6167	0.262742	0	0.641696	25.4499	0	4.80287	3.86684	145.004	0.241119	8.25536	0	2.86488	0
406		Sterile	6	6-6t				0.509	0.623	1.132	0.817014	101.05	0.142	21.85	15.3873	0.389532	0.610468	0.396708	0.0978149	0.503702	0.000656093	0	0.00111821	882.219	343.652	538.566	349.983	86.2941	444.376	0.578817	0	0.986506	14.5603	282.627	0.88326	46.2952	0	0	0	4.06442	0	1.5537	7.59302	70.4098	0	4.60615	0	0	0
407		Sterile	7	6-7t				0.455	0.5388	0.9938	0.844469	96.03	0.1308	23.17	17.7141	0.186402	0.813598	0.213766	0.0705684	0.581894	0.131417	0	0.00235456	2097.03	390.89	1706.14	448.273	147.984	1220.25	275.584	0	4.93756	5.68806	362.097	1.12364	70.3377	0	0	0	9.0268	0	0	2.79966	135.992	0.216561	5.85945	0	1.40457	0
408		Sterile	8	6-8t				0.43	0.372	0.802	1.15591	82.02	0.082	18.5	22.561	0.108244	0.891756	0.111391	0.0735505	0.561641	0.245426	0	0.00799079	593.972	64.2939	529.678	66.1631	43.6869	333.599	145.776	0	4.7463	1.11411	40.8117	0.45281	10.5071	0	10.4299	0	2.84746	0	0	0.839452	35.9887	0	5.27029	0	1.5885	0
409		Sterile	9	6-9t				0.478	0.428	0.906	1.11682	95.2	0.115	21.92	19.0609	0.138828	0.861172	0.190743	0.125133	0.402993	0.280031	0	0.0010997	1263.21	175.369	1087.84	240.95	158.07	509.067	353.739	0	1.38916	3.97773	153.897	0.81804	43.5572	0.326098	24.5974	0	12.6836	0	1.0929	2.15221	141.191	0	7.46982	0	2.95964	0
410		Sterile	10	6-10t				0.473	0.4063	0.8793	1.16416	78.41	0.0963	19.7	20.4569	0.239918	0.760082	0.128849	0.0557319	0.740724	0.0710606	0.00168779	0.00194654	630.915	151.368	479.547	81.293	35.1621	467.333	44.8331	1.06485	1.2281	1.10251	52.5019	0.36523	14.5975	0	9.13996	0	3.58591	0	0	0.551448	32.1823	0	1.78176	0	0.646549	0
[truncated: 46 more columns]

## Sheet: read me
MEASUREMENT	EXPLANATION	REMARKS
label	the number on the pots
treatment in phase i	Treatments in the conditioning phase	treatments include: NP-soil conditioned with No Plant; P-soil conditioned with Plant; P+B-soil conditioned by Plant exposed to Belowground herbivore; P+A-soil conditioned by Plants exposed to Aboveground herbivore
treatment in phase ii	treatments in the feedback phase (soil inocula)	Inocula include: whole soil inocula, 1000um-watery inocula sieved through 1000 um mesh; 20um-watery inocula through 20 um mesh; 5um-watery inocula through 5 um mesh; 0.2um-watery inocula through 5 um mesh
replicate	the replicate nr. of each treatment
original id	the id of each pot (treatment phase1-treatment phase2-repilcate)
root mass (phase i)	plant root biomass at the harvest of conditioning phase
left leaf mass (phase i)	plant shoot biomass at the harvest of conditioning phase
leaf mass for PA (phase i)	Biomass of the single leaf for PA measurement
root mass (phase ii)	Root biomass of plant in the feedback phase (Fig. 2a)
leaf mass (phase ii)	Shoot biomass of plant in the feedback phase (Fig. 2b)
total biomass (phase ii)	Total biomass of plant in the feedback phase
root/shoot ratio	Root/shoot biomass ration in the feedback phase
leaf area (phase ii)	total leaf area of plant in the feedback phase
leaf weight for PA (phase ii)	biomass of the single leaf for PA measurement
leaf area for PA (phase ii)	the leaf area of the single leaf for PA measurement
SLA (m2/kg)	specific leaf area of the single leaf for PA measurement
free base	proportion of the free-base (tertirary) PA types (Fig. 3b)
N-oxides	proportion of all the N-oxides PA types
Sn-type	Sn types of PA proportion
Sp-type	Sp types of PA proportion
Jb-type	Jb types of PA proportion
Er-type	Er-types of PA proportion
Ot-type	Ot types of PA proportion
Unk-type	other Unknown PA proportion
Total	Total concentration of PAs (Fig. 3a)
free bases	Sum of concentration of free-base (tertiary) PAs
N-oxides	Sum of concentration of N-oxide PAs
Sn-type	sum of concentration of Sn-type of PAs
Sp-type	sum of concentration of Sp-type of PAs
Jb-type	sum of concentration of Jb-type of PAs
Er-type	sum of concentration of Er-type of PAs
Ot-type	sum of concentration of Ot-type of PAs
Unk-type	sum of concentration of Unknown PAs
Sn		measurements marked green are the concentrations of individual PA in the whole PA community (Fig. 4a,b)
Sn-ox		measurements marked yellow are the parameters of spectral reflectance (Fig. 5)
Ir
Ir-ox
Sv
Sv-ox
Rt
Rt-ox
Us
Us-ox
Sp
Sp-ox
St
St-ox
Rd
Rd-ox
AcSp
AcSp-ox
Jb
Jb-ox
Jl
Jl-ox
Jn
Jn-ox
Jz
Jz-ox
DHJl
DHJl-ox
DHJn
DnJn-ox
HOJb
HOJl
HOJn
Er
Er-ox
AcEr
AcEr-ox
Sk
Ot
On
Dd
Fs
Fd
Do
FB 350
Nox 366
Spectra ID	The IDs of each pot for spectral reflectance measurement
NDVIc
MCARI
PPR
NRI
EVI
REP
mREP
PRIa
PRIb
DSWI
PSa
PSb
PSc
PSd
nitrogen 1
nitrogen 2
